# Supplementary material for: Carbon metabolic versatility underpins Bathyarchaeia ecological significance across the global deep subsurface
Source: ISME J. 2025 Nov 21;19(1):wraf259. doi: 10.1093/ismejo/wraf259 (PMC12694404; doi:10.1093/ismejo/wraf259)
Supplement: Supplementary_Table_1_wraf259 [file supplementary_table_1_wraf259.xlsx]

## Sheet: input_data
Supplementary Table 1 The geographic information, ecological types of metagenome samples from the sandpiper website
Sample accession	Relative abundance of Class Bathyarchaeia	Latitude	Longitude	host_or_not_mature	environmental samples	Sub type	Main type
SRR8718986	0.0376575	25.85	-80.52	ecological	wetland metagenome	Wetland	Terrestrial
SRR8718987	0.0138971	25.85	-80.52	ecological	wetland metagenome	Wetland	Terrestrial
SRR8718988	0.0316442	25.85	-80.52	ecological	wetland metagenome	Wetland	Terrestrial
SRR8718989	0.029947	25.85	-80.52	ecological	wetland metagenome	Wetland	Terrestrial
SRR8718990	0.0590293	25.85	-80.52	ecological	wetland metagenome	Wetland	Terrestrial
SRR8718991	0.0274466	25.85	-80.52	ecological	wetland metagenome	Wetland	Terrestrial
SRR8718992	0.0354687	25.85	-80.52	ecological	wetland metagenome	Wetland	Terrestrial
SRR12951699	0.0106212	26.3584	-80.2982	ecological	wetland metagenome	Wetland	Terrestrial
SRR12952107	0.0579184	26.3584	-80.2982	ecological	wetland metagenome	Wetland	Terrestrial
SRR12952109	0.0181116	26.3584	-80.2982	ecological	wetland metagenome	Wetland	Terrestrial
SRR12952112	0.0239641	26.3584	-80.2982	ecological	wetland metagenome	Wetland	Terrestrial
SRR12952125	0.0306837	26.3584	-80.2982	ecological	wetland metagenome	Wetland	Terrestrial
SRR12952508	0.0561192	26.469	-80.4434	ecological	wetland metagenome	Wetland	Terrestrial
SRR12952546	0.0808815	26.469	-80.4434	ecological	wetland metagenome	Wetland	Terrestrial
SRR12952547	0.0556376	26.469	-80.4434	ecological	wetland metagenome	Wetland	Terrestrial
SRR12952821	0.0746546	26.469	-80.4434	ecological	wetland metagenome	Wetland	Terrestrial
SRR12952822	0.0629507	26.469	-80.4434	ecological	wetland metagenome	Wetland	Terrestrial
SRR8879130	0.0515025	26.5008	-80.2398	ecological	wetland metagenome	Wetland	Terrestrial
SRR8879134	0.01189	26.5008	-80.2398	ecological	wetland metagenome	Wetland	Terrestrial
SRR12953107	0.0522772	26.502	-80.2225	ecological	wetland metagenome	Wetland	Terrestrial
SRR12953108	0.05944	26.502	-80.2225	ecological	wetland metagenome	Wetland	Terrestrial
SRR12953253	0.0588507	26.502	-80.2225	ecological	wetland metagenome	Wetland	Terrestrial
SRR12953260	0.0427601	26.502	-80.2225	ecological	wetland metagenome	Wetland	Terrestrial
SRR12953417	0.0575327	26.502	-80.2225	ecological	wetland metagenome	Wetland	Terrestrial
SRR8881010	0.0131864	26.5065	-80.2537	ecological	wetland metagenome	Wetland	Terrestrial
SRR8881011	0.0168228	26.5065	-80.2537	ecological	wetland metagenome	Wetland	Terrestrial
SRR12952646	0.120443	26.6774	-80.3753	ecological	wetland metagenome	Wetland	Terrestrial
SRR12952765	0.113906	26.6774	-80.3753	ecological	wetland metagenome	Wetland	Terrestrial
SRR12953084	0.159504	26.6774	-80.3753	ecological	wetland metagenome	Wetland	Terrestrial
SRR12953085	0.156176	26.6774	-80.3753	ecological	wetland metagenome	Wetland	Terrestrial
SRR12953104	0.129623	26.6774	-80.3753	ecological	wetland metagenome	Wetland	Terrestrial
SRR7962747	0.0121422	31.3377	-81.4644	ecological	wetland metagenome	Wetland	Terrestrial
SRR7962750	0.0210581	31.3377	-81.4644	ecological	wetland metagenome	Wetland	Terrestrial
SRR7962754	0.0215073	31.3377	-81.4644	ecological	wetland metagenome	Wetland	Terrestrial
SRR7962855	0.0184663	31.3377	-81.4644	ecological	wetland metagenome	Wetland	Terrestrial
SRR7962856	0.021981	31.3377	-81.4644	ecological	wetland metagenome	Wetland	Terrestrial
SRR7962857	0.0245283	31.3377	-81.4644	ecological	wetland metagenome	Wetland	Terrestrial
SRR7962859	0.0336564	31.3377	-81.4644	ecological	wetland metagenome	Wetland	Terrestrial
SRR7962860	0.034738	31.3377	-81.4644	ecological	wetland metagenome	Wetland	Terrestrial
SRR7962864	0.0128404	31.3377	-81.4644	ecological	wetland metagenome	Wetland	Terrestrial
SRR7962866	0.0195824	31.3377	-81.4644	ecological	wetland metagenome	Wetland	Terrestrial
SRR7962868	0.0238438	31.3377	-81.4644	ecological	wetland metagenome	Wetland	Terrestrial
SRR7963010	0.0254305	31.3377	-81.4644	ecological	wetland metagenome	Wetland	Terrestrial
SRR7963011	0.0352039	31.3377	-81.4644	ecological	wetland metagenome	Wetland	Terrestrial
SRR7963012	0.0439726	31.3377	-81.4644	ecological	wetland metagenome	Wetland	Terrestrial
SRR7963013	0.0258711	31.3377	-81.4644	ecological	wetland metagenome	Wetland	Terrestrial
SRR7963038	0.0257073	31.3377	-81.4644	ecological	wetland metagenome	Wetland	Terrestrial
SRR7963039	0.0235262	31.3377	-81.4644	ecological	wetland metagenome	Wetland	Terrestrial
SRR7963040	0.0319276	31.3377	-81.4644	ecological	wetland metagenome	Wetland	Terrestrial
SRR7963043	0.0269835	31.3377	-81.4644	ecological	wetland metagenome	Wetland	Terrestrial
SRR7963149	0.0214663	31.3377	-81.4644	ecological	wetland metagenome	Wetland	Terrestrial
SRR12152377	0.0121265	32.2	101.36	ecological	Methanomassiliicoccaceae archaeon	Wetland	Terrestrial
SRR12152378	0.0111691	32.2	101.36	ecological	Methanomassiliicoccaceae archaeon	Wetland	Terrestrial
SRR7497678	0.0399907	35.9061	-76.1569	ecological	wetland metagenome	Wetland	Terrestrial
SRR7497722	0.018069	35.9061	-76.1569	ecological	wetland metagenome	Wetland	Terrestrial
SRR7497733	0.0114838	35.9061	-76.1569	ecological	wetland metagenome	Wetland	Terrestrial
SRR7497946	0.0227862	35.9061	-76.1569	ecological	wetland metagenome	Wetland	Terrestrial
SRR7497948	0.0171044	35.9061	-76.1569	ecological	wetland metagenome	Wetland	Terrestrial
SRR7498026	0.016389	35.9061	-76.1569	ecological	wetland metagenome	Wetland	Terrestrial
SRR7498049	0.0117148	35.9061	-76.1569	ecological	wetland metagenome	Wetland	Terrestrial
SRR7498050	0.0189726	35.9061	-76.1569	ecological	wetland metagenome	Wetland	Terrestrial
SRR7498056	0.0102009	35.9061	-76.1569	ecological	wetland metagenome	Wetland	Terrestrial
SRR7499255	0.0103238	35.9061	-76.1569	ecological	wetland metagenome	Wetland	Terrestrial
SRR5246785	0.0144469	38.107	-121.647	ecological	wetland metagenome	Wetland	Terrestrial
SRR5246787	0.0144469	38.107	-121.647	ecological	wetland metagenome	Wetland	Terrestrial
SRR5198900	0.0282292	38.1072	-121.648	ecological	wetland metagenome	Wetland	Terrestrial
SRR5198901	0.0297574	38.1072	-121.648	ecological	wetland metagenome	Wetland	Terrestrial
SRR5198902	0.0285869	38.1072	-121.648	ecological	wetland metagenome	Wetland	Terrestrial
SRR5198903	0.0296881	38.1072	-121.648	ecological	wetland metagenome	Wetland	Terrestrial
SRR5246790	0.0631291	38.1075	-121.65	ecological	wetland metagenome	Wetland	Terrestrial
SRR5476650	0.0309628	41.2239	-82.3039	ecological	wetland metagenome	Wetland	Terrestrial
SRR5476985	0.0151485	41.224	-82.304	ecological	wetland metagenome	Wetland	Terrestrial
SRR5476986	0.0204535	41.224	-82.304	ecological	wetland metagenome	Wetland	Terrestrial
SRR6436070	0.115756	41.3778	-82.5108	ecological	wetland metagenome	Wetland	Terrestrial
SRR6436091	0.153863	41.3778	-82.5108	ecological	wetland metagenome	Wetland	Terrestrial
SRR5817586	0.0131372	41.3828	-82.5147	ecological	wetland metagenome	Wetland	Terrestrial
SRR5817587	0.0141072	41.3828	-82.5147	ecological	wetland metagenome	Wetland	Terrestrial
SRR5817588	0.020511	41.3828	-82.5147	ecological	wetland metagenome	Wetland	Terrestrial
SRR5817589	0.0310012	41.3828	-82.5147	ecological	wetland metagenome	Wetland	Terrestrial
SRR5817590	0.015155	41.3828	-82.5147	ecological	wetland metagenome	Wetland	Terrestrial
SRR8191144	0.0184825	41.384	-82.513	ecological	freshwater metagenome	Wetland	Terrestrial
SRR8191145	0.0206236	41.384	-82.513	ecological	freshwater metagenome	Wetland	Terrestrial
SRR13221472	1	47.1149	-88.5478	ecological	wetland metagenome	Wetland	Terrestrial
SRR13222455	1	47.1149	-88.5478	ecological	wetland metagenome	Wetland	Terrestrial
SRR6181347	0.0103314	47.1149	-88.5476	ecological	wetland metagenome	Wetland	Terrestrial
SRR6182164	0.0261708	47.1149	-88.5476	ecological	wetland metagenome	Wetland	Terrestrial
SRR6182855	0.0562593	47.1149	-88.5476	ecological	wetland metagenome	Wetland	Terrestrial
SRR6183195	0.0110644	47.1149	-88.5476	ecological	wetland metagenome	Wetland	Terrestrial
SRR6183484	0.0339861	47.1149	-88.5476	ecological	wetland metagenome	Wetland	Terrestrial
SRR6183537	0.0176318	47.1149	-88.5476	ecological	wetland metagenome	Wetland	Terrestrial
SRR6183736	0.0244676	47.1149	-88.5476	ecological	wetland metagenome	Wetland	Terrestrial
SRR5824228	0.0666328	47.5028	-93.4828	ecological	wetland metagenome	Wetland	Terrestrial
SRR5824229	0.022289	47.5028	-93.4828	ecological	wetland metagenome	Wetland	Terrestrial
SRR5824230	0.167615	47.5028	-93.4828	ecological	wetland metagenome	Wetland	Terrestrial
SRR5824231	0.020684	47.5028	-93.4828	ecological	wetland metagenome	Wetland	Terrestrial
SRR5824232	0.0676351	47.5028	-93.4828	ecological	wetland metagenome	Wetland	Terrestrial
SRR5824233	0.571641	47.5028	-93.4828	ecological	wetland metagenome	Wetland	Terrestrial
SRR5824346	0.0222761	47.5028	-93.4828	ecological	wetland metagenome	Wetland	Terrestrial
SRR5825477	0.0267218	47.5028	-93.4828	ecological	wetland metagenome	Wetland	Terrestrial
SRR5825479	0.0137513	47.5028	-93.4828	ecological	wetland metagenome	Wetland	Terrestrial
SRR5825482	0.0733092	47.5028	-93.4828	ecological	wetland metagenome	Wetland	Terrestrial
SRR5825483	0.0722677	47.5028	-93.4828	ecological	wetland metagenome	Wetland	Terrestrial
SRR5825484	0.239215	47.5028	-93.4828	ecological	wetland metagenome	Wetland	Terrestrial
SRR5825485	0.0171527	47.5028	-93.4828	ecological	wetland metagenome	Wetland	Terrestrial
SRR5825486	0.0365418	47.5028	-93.4828	ecological	wetland metagenome	Wetland	Terrestrial
SRR5825840	0.0169805	47.5028	-93.4828	ecological	wetland metagenome	Wetland	Terrestrial
SRR5825841	0.135267	47.5028	-93.4828	ecological	wetland metagenome	Wetland	Terrestrial
SRR5825842	0.182462	47.5028	-93.4828	ecological	wetland metagenome	Wetland	Terrestrial
SRR5825843	0.0238383	47.5028	-93.4828	ecological	wetland metagenome	Wetland	Terrestrial
SRR5825845	0.0688423	47.5028	-93.4828	ecological	wetland metagenome	Wetland	Terrestrial
SRR5825846	0.0179387	47.5028	-93.4828	ecological	wetland metagenome	Wetland	Terrestrial
SRR5825847	0.261157	47.5028	-93.4828	ecological	wetland metagenome	Wetland	Terrestrial
SRR5828262	0.0327313	47.5028	-93.4828	ecological	wetland metagenome	Wetland	Terrestrial
SRR5828266	0.172421	47.5028	-93.4828	ecological	wetland metagenome	Wetland	Terrestrial
SRR5828267	0.137131	47.5028	-93.4828	ecological	wetland metagenome	Wetland	Terrestrial
SRR5828268	0.0271105	47.5028	-93.4828	ecological	wetland metagenome	Wetland	Terrestrial
SRR5828270	0.0102959	47.5028	-93.4828	ecological	wetland metagenome	Wetland	Terrestrial
SRR5828374	0.139518	47.5028	-93.4828	ecological	wetland metagenome	Wetland	Terrestrial
SRR5828611	0.265299	47.5028	-93.4828	ecological	wetland metagenome	Wetland	Terrestrial
SRR5829246	0.0297797	47.5028	-93.4828	ecological	wetland metagenome	Wetland	Terrestrial
SRR7027739	0.151841	47.5028	-93.4828	ecological	wetland metagenome	Wetland	Terrestrial
SRR7027740	0.304355	47.5028	-93.4828	ecological	wetland metagenome	Wetland	Terrestrial
SRR7027741	0.0203222	47.5028	-93.4828	ecological	wetland metagenome	Wetland	Terrestrial
SRR7027742	0.0198969	47.5028	-93.4828	ecological	wetland metagenome	Wetland	Terrestrial
SRR7027743	0.147765	47.5028	-93.4828	ecological	wetland metagenome	Wetland	Terrestrial
SRR7027744	0.062248	47.5028	-93.4828	ecological	wetland metagenome	Wetland	Terrestrial
SRR7027752	0.0158757	47.5028	-93.4828	ecological	wetland metagenome	Wetland	Terrestrial
SRR7027822	0.0217367	47.5028	-93.4828	ecological	wetland metagenome	Wetland	Terrestrial
SRR7027823	0.0465063	47.5028	-93.4828	ecological	wetland metagenome	Wetland	Terrestrial
SRR7027834	0.254699	47.5028	-93.4828	ecological	wetland metagenome	Wetland	Terrestrial
SRR7027835	0.0319668	47.5028	-93.4828	ecological	wetland metagenome	Wetland	Terrestrial
SRR7027837	0.0232304	47.5028	-93.4828	ecological	wetland metagenome	Wetland	Terrestrial
SRR7027860	0.170367	47.5028	-93.4828	ecological	wetland metagenome	Wetland	Terrestrial
SRR7027862	0.317182	47.5028	-93.4828	ecological	wetland metagenome	Wetland	Terrestrial
SRR7027863	0.0121123	47.5028	-93.4828	ecological	wetland metagenome	Wetland	Terrestrial
SRR7027864	0.0220111	47.5028	-93.4828	ecological	wetland metagenome	Wetland	Terrestrial
SRR7027865	0.329029	47.5028	-93.4828	ecological	wetland metagenome	Wetland	Terrestrial
SRR7027866	0.0730056	47.5028	-93.4828	ecological	wetland metagenome	Wetland	Terrestrial
SRR7027877	0.0580561	47.5028	-93.4828	ecological	wetland metagenome	Wetland	Terrestrial
SRR7027918	0.0327358	47.5028	-93.4828	ecological	wetland metagenome	Wetland	Terrestrial
SRR7027994	0.0127667	47.5028	-93.4828	ecological	wetland metagenome	Wetland	Terrestrial
SRR7028008	0.116788	47.5028	-93.4828	ecological	wetland metagenome	Wetland	Terrestrial
SRR7028199	0.139877	47.5028	-93.4828	ecological	wetland metagenome	Wetland	Terrestrial
SRR7028227	0.174489	47.5028	-93.4828	ecological	wetland metagenome	Wetland	Terrestrial
SRR7028236	0.0218674	47.5028	-93.4828	ecological	wetland metagenome	Wetland	Terrestrial
SRR7028244	0.254681	47.5028	-93.4828	ecological	wetland metagenome	Wetland	Terrestrial
SRR7028364	0.0187551	47.5028	-93.4828	ecological	wetland metagenome	Wetland	Terrestrial
SRR7028380	0.164103	47.5028	-93.4828	ecological	wetland metagenome	Wetland	Terrestrial
SRR7028477	0.358098	47.5028	-93.4828	ecological	wetland metagenome	Wetland	Terrestrial
SRR7028485	0.0134272	47.5028	-93.4828	ecological	wetland metagenome	Wetland	Terrestrial
SRR7028486	0.0690514	47.5028	-93.4828	ecological	wetland metagenome	Wetland	Terrestrial
SRR7028531	0.0224265	47.5028	-93.4828	ecological	wetland metagenome	Wetland	Terrestrial
SRR5418918	0.0340318	49.0348	-122.246	ecological	wetland metagenome	Wetland	Terrestrial
SRR5418927	0.0372093	49.0348	-122.246	ecological	wetland metagenome	Wetland	Terrestrial
SRR5418930	0.0121071	49.0348	-122.246	ecological	wetland metagenome	Wetland	Terrestrial
SRR5418934	0.0278484	49.0348	-122.246	ecological	wetland metagenome	Wetland	Terrestrial
SRR5419109	0.0230686	49.0348	-122.246	ecological	wetland metagenome	Wetland	Terrestrial
SRR10156707	0.081827	-1.07	29.75	ecological	sediment metagenome	Wetland	Terrestrial
SRR10156708	0.0710475	-1.07	29.75	ecological	sediment metagenome	Wetland	Terrestrial
SRR10156709	0.0679919	-1.07	29.75	ecological	sediment metagenome	Wetland	Terrestrial
SRR10156713	0.0420124	-1.07	29.75	ecological	sediment metagenome	Wetland	Terrestrial
SRR10156724	0.0330618	-1.07	29.75	ecological	sediment metagenome	Wetland	Terrestrial
SRR10156733	0.057905	-1.07	29.75	ecological	sediment metagenome	Wetland	Terrestrial
SRR10156737	0.45442	-1.07	29.75	ecological	sediment metagenome	Wetland	Terrestrial
SRR10156739	0.443114	-1.07	29.75	ecological	sediment metagenome	Wetland	Terrestrial
SRR10156740	0.427407	-1.07	29.75	ecological	sediment metagenome	Wetland	Terrestrial
SRR10156741	0.39828	-1.07	29.75	ecological	sediment metagenome	Wetland	Terrestrial
SRR10156742	0.236145	-1.07	29.75	ecological	sediment metagenome	Wetland	Terrestrial
SRR10156743	0.388336	-1.07	29.75	ecological	sediment metagenome	Wetland	Terrestrial
SRR10156744	0.214248	-1.07	29.75	ecological	sediment metagenome	Wetland	Terrestrial
SRR10156745	0.232914	-1.07	29.75	ecological	sediment metagenome	Wetland	Terrestrial
SRR10156747	0.169944	-1.07	29.75	ecological	sediment metagenome	Wetland	Terrestrial
SRR10156748	0.143355	-1.07	29.75	ecological	sediment metagenome	Wetland	Terrestrial
SRR10156749	0.236735	-1.07	29.75	ecological	sediment metagenome	Wetland	Terrestrial
SRR10156750	0.16013	-1.07	29.75	ecological	sediment metagenome	Wetland	Terrestrial
SRR10156751	0.131021	-1.07	29.75	ecological	sediment metagenome	Wetland	Terrestrial
SRR10156752	0.104942	-1.07	29.75	ecological	sediment metagenome	Wetland	Terrestrial
SRR10156753	0.0905245	-1.07	29.75	ecological	sediment metagenome	Wetland	Terrestrial
SRR10156754	0.0842607	-1.07	29.75	ecological	sediment metagenome	Wetland	Terrestrial
SRR10156755	0.0624152	-1.07	29.75	ecological	sediment metagenome	Wetland	Terrestrial
SRR10156756	0.0915196	-1.07	29.75	ecological	sediment metagenome	Wetland	Terrestrial
SRR10156757	0.0151305	-1.07	29.75	ecological	sediment metagenome	Wetland	Terrestrial
SRR1535019	0.0143987	20.27	85.85	ecological	wastewater metagenome	m_Urban	Terrestrial
SRR10178538	0.111048	35.04	113.25	ecological	wastewater metagenome	m_Urban	Terrestrial
SRR1750104	0.018982	40.67	-73.99	ecological	terrestrial metagenome	m_Urban	Terrestrial
SRR1750105	0.0119913	40.67	-73.99	ecological	terrestrial metagenome	m_Urban	Terrestrial
SRR5340200	0.0133207	30.17	121.23	ecological	sludge metagenome	m_Urban	Terrestrial
SRR1986370	0.0107001	36.5073	-116.82	ecological	aquatic metagenome	Subsurface fluids	Terrestrial
SRR11614986	0.0127025	48.9858	12.1272	ecological	aquifer metagenome	Subsurface fluids	Terrestrial
SRR6513729	1	36.96	-116.72	ecological	groundwater metagenome	Subsurface fluids	Terrestrial
SRR8863433	0.0136038	40.1461	-82.4753	ecological	groundwater metagenome	Subsurface fluids	Terrestrial
SRR1633226	0.0458475	-24.83	27.34	ecological	aquatic metagenome	Subsurface fluids	Terrestrial
SRR2132206	0.0708919	-26.3686	149.096	ecological	hydrocarbon metagenome	Subsurface fluids	Terrestrial
SRR3723048	0.0236233	47.76	-127.76	ecological	subsurface metagenome	Subsurface fluids	Marine
SRR3732688	0.015325	47.76	-127.76	ecological	subsurface metagenome	Subsurface fluids	Marine
SRR12418373	0.0138279	-37.4464	144.47	ecological	soil metagenome	Soil	Terrestrial
SRR5919127	0.0200476	-35.4239	148.798	ecological	soil metagenome	Soil	Terrestrial
SRR6394718	0.020657	-33.8402	151.059	ecological	soil metagenome	Soil	Terrestrial
SRR5918914	0.0121325	-33.653	150.268	ecological	soil metagenome	Soil	Terrestrial
SRR12696334	0.0214904	-21.7085	-47.5825	ecological	soil metagenome	Soil	Terrestrial
SRR12696335	0.014346	-21.7085	-47.5825	ecological	soil metagenome	Soil	Terrestrial
SRR12696336	0.0136209	-21.7085	-47.5825	ecological	soil metagenome	Soil	Terrestrial
SRR12696337	0.0128588	-21.7085	-47.5825	ecological	soil metagenome	Soil	Terrestrial
SRR12696338	0.0917232	-21.7085	-47.5825	ecological	soil metagenome	Soil	Terrestrial
SRR12696339	0.0865214	-21.7085	-47.5825	ecological	soil metagenome	Soil	Terrestrial
SRR12696340	0.080758	-21.7085	-47.5825	ecological	soil metagenome	Soil	Terrestrial
SRR12696342	0.0272248	-21.7085	-47.5825	ecological	soil metagenome	Soil	Terrestrial
SRR12696343	0.0293307	-21.7085	-47.5825	ecological	soil metagenome	Soil	Terrestrial
SRR5195127	0.0209258	-21.34	55.56	ecological	rhizosphere metagenome	Soil	Terrestrial
SRR5195128	0.0241364	-21.34	55.56	ecological	rhizosphere metagenome	Soil	Terrestrial
SRR5919210	0.020436	-17.1036	145.612	ecological	soil metagenome	Soil	Terrestrial
SRR5916035	0.011394	-13.8439	141.616	ecological	soil metagenome	Soil	Terrestrial
SRR5916173	0.0174305	-13.7723	141.888	ecological	soil metagenome	Soil	Terrestrial
SRR5916312	0.0147661	-13.7701	141.89	ecological	soil metagenome	Soil	Terrestrial
SRR5915970	0.0503799	-13.6031	141.684	ecological	soil metagenome	Soil	Terrestrial
SRR5916105	0.0678431	-13.6024	141.681	ecological	soil metagenome	Soil	Terrestrial
SRR5918955	0.0138735	-13.4082	135.776	ecological	soil metagenome	Soil	Terrestrial
SRR5919156	0.0691596	-12.4338	132.942	ecological	soil metagenome	Soil	Terrestrial
SRR5919157	0.0692653	-12.4338	132.942	ecological	soil metagenome	Soil	Terrestrial
SRR5919158	0.061582	-12.4305	132.949	ecological	soil metagenome	Soil	Terrestrial
SRR12095479	0.038602	-12.37	130.867	ecological	soil metagenome	Soil	Terrestrial
SRR10028501	0.015903	-2.07726	102.773	ecological	soil metagenome	Soil	Terrestrial
SRR10028487	0.0168168	-1.91097	103.267	ecological	soil metagenome	Soil	Terrestrial
SRR10028491	0.0124245	-1.90989	103.266	ecological	soil metagenome	Soil	Terrestrial
SRR10028490	0.0129042	-1.88353	103.268	ecological	soil metagenome	Soil	Terrestrial
SRR10028484	0.0109681	-1.85967	103.301	ecological	soil metagenome	Soil	Terrestrial
SRR10028488	0.0113567	-1.78686	103.271	ecological	soil metagenome	Soil	Terrestrial
SRR1531574	0.117109	3.44	115.26	ecological	soil metagenome	Soil	Terrestrial
ERR2041960	0.035067	4.991	52.454	ecological	soil metagenome	Soil	Terrestrial
ERR2041961	0.0224442	4.991	52.454	ecological	soil metagenome	Soil	Terrestrial
ERR2041963	0.0204979	4.991	52.454	ecological	soil metagenome	Soil	Terrestrial
ERR2041964	0.0190264	4.991	52.454	ecological	soil metagenome	Soil	Terrestrial
ERR2041965	0.0229425	4.991	52.454	ecological	soil metagenome	Soil	Terrestrial
ERR2041966	0.0181317	4.991	52.454	ecological	soil metagenome	Soil	Terrestrial
ERR2041967	0.0388234	4.991	52.454	ecological	soil metagenome	Soil	Terrestrial
ERR2041968	0.0355014	4.991	52.454	ecological	soil metagenome	Soil	Terrestrial
SRR2844602	0.0216977	8.5	76.7	ecological	soil metagenome	Soil	Terrestrial
SRR10011683	0.0113245	9.06	-79.64	ecological	soil metagenome	Soil	Terrestrial
SRR10011753	0.0257157	9.08	-79.66	ecological	soil metagenome	Soil	Terrestrial
SRR10011738	0.0107978	9.17	-79.74	ecological	soil metagenome	Soil	Terrestrial
DRR128723	0.0287905	14.2031	101.267	ecological	soil metagenome	Soil	Terrestrial
DRR128724	0.0283272	14.2031	101.267	ecological	soil metagenome	Soil	Terrestrial
DRR128722	0.0119261	14.2032	101.267	ecological	soil metagenome	Soil	Terrestrial
DRR128719	0.0296562	14.2033	101.267	ecological	soil metagenome	Soil	Terrestrial
DRR128720	0.0298077	14.2033	101.267	ecological	soil metagenome	Soil	Terrestrial
SRR12550785	0.0155999	18.33	109.45	ecological	soil metagenome	Soil	Terrestrial
SRR12550786	0.0134454	18.33	109.45	ecological	soil metagenome	Soil	Terrestrial
SRR12550787	0.0134841	18.33	109.45	ecological	soil metagenome	Soil	Terrestrial
SRR12550788	0.0158938	18.33	109.45	ecological	soil metagenome	Soil	Terrestrial
SRR12550789	0.0146024	18.33	109.45	ecological	soil metagenome	Soil	Terrestrial
SRR12550790	0.0164554	18.33	109.45	ecological	soil metagenome	Soil	Terrestrial
SRR12550791	0.0128698	18.33	109.45	ecological	soil metagenome	Soil	Terrestrial
SRR12550793	0.0100149	18.33	109.45	ecological	soil metagenome	Soil	Terrestrial
SRR12550794	0.0120821	18.33	109.45	ecological	soil metagenome	Soil	Terrestrial
SRR12550795	0.0133384	18.33	109.45	ecological	soil metagenome	Soil	Terrestrial
SRR12550797	0.0136494	18.33	109.45	ecological	soil metagenome	Soil	Terrestrial
SRR12550798	0.0144381	18.33	109.45	ecological	soil metagenome	Soil	Terrestrial
SRR12550799	0.0169992	18.33	109.45	ecological	soil metagenome	Soil	Terrestrial
SRR12550800	0.0142204	18.33	109.45	ecological	soil metagenome	Soil	Terrestrial
SRR12550801	0.0135291	18.33	109.45	ecological	soil metagenome	Soil	Terrestrial
SRR12550802	0.0152852	18.33	109.45	ecological	soil metagenome	Soil	Terrestrial
SRR12550808	0.0124565	18.33	109.45	ecological	soil metagenome	Soil	Terrestrial
SRR12550809	0.0161677	18.33	109.45	ecological	soil metagenome	Soil	Terrestrial
SRR12550810	0.0140621	18.33	109.45	ecological	soil metagenome	Soil	Terrestrial
SRR12550811	0.0144846	18.33	109.45	ecological	soil metagenome	Soil	Terrestrial
SRR12550812	0.0165323	18.33	109.45	ecological	soil metagenome	Soil	Terrestrial
SRR12550813	0.0160433	18.33	109.45	ecological	soil metagenome	Soil	Terrestrial
SRR12550814	0.0172732	18.33	109.45	ecological	soil metagenome	Soil	Terrestrial
SRR12550815	0.0199493	18.33	109.45	ecological	soil metagenome	Soil	Terrestrial
SRR12550816	0.0197162	18.33	109.45	ecological	soil metagenome	Soil	Terrestrial
SRR12550817	0.0165143	18.33	109.45	ecological	soil metagenome	Soil	Terrestrial
SRR12550818	0.0180112	18.33	109.45	ecological	soil metagenome	Soil	Terrestrial
SRR12550819	0.0165244	18.33	109.45	ecological	soil metagenome	Soil	Terrestrial
SRR12550820	0.0142844	18.33	109.45	ecological	soil metagenome	Soil	Terrestrial
SRR12550821	0.0144413	18.33	109.45	ecological	soil metagenome	Soil	Terrestrial
SRR12550822	0.0155601	18.33	109.45	ecological	soil metagenome	Soil	Terrestrial
SRR12550823	0.0137026	18.33	109.45	ecological	soil metagenome	Soil	Terrestrial
SRR12550824	0.0142216	18.33	109.45	ecological	soil metagenome	Soil	Terrestrial
SRR12550825	0.0144352	18.33	109.45	ecological	soil metagenome	Soil	Terrestrial
SRR12550826	0.0138836	18.33	109.45	ecological	soil metagenome	Soil	Terrestrial
SRR12550827	0.0140093	18.33	109.45	ecological	soil metagenome	Soil	Terrestrial
SRR12550828	0.0134566	18.33	109.45	ecological	soil metagenome	Soil	Terrestrial
SRR12550829	0.0166093	18.33	109.45	ecological	soil metagenome	Soil	Terrestrial
SRR12550830	0.0139491	18.33	109.45	ecological	soil metagenome	Soil	Terrestrial
SRR12550837	0.0147115	18.33	109.45	ecological	soil metagenome	Soil	Terrestrial
SRR12550838	0.0163853	18.33	109.45	ecological	soil metagenome	Soil	Terrestrial
SRR12550839	0.0163097	18.33	109.45	ecological	soil metagenome	Soil	Terrestrial
SRR12550840	0.0159597	18.33	109.45	ecological	soil metagenome	Soil	Terrestrial
SRR12550841	0.0169335	18.33	109.45	ecological	soil metagenome	Soil	Terrestrial
SRR12550842	0.0146369	18.33	109.45	ecological	soil metagenome	Soil	Terrestrial
SRR12550843	0.0149961	18.33	109.45	ecological	soil metagenome	Soil	Terrestrial
SRR12550844	0.0158303	18.33	109.45	ecological	soil metagenome	Soil	Terrestrial
SRR12550845	0.0144587	18.33	109.45	ecological	soil metagenome	Soil	Terrestrial
SRR12550846	0.0175301	18.33	109.45	ecological	soil metagenome	Soil	Terrestrial
SRR12550847	0.0158254	18.33	109.45	ecological	soil metagenome	Soil	Terrestrial
SRR12550848	0.0152176	18.33	109.45	ecological	soil metagenome	Soil	Terrestrial
SRR12550849	0.0173375	18.33	109.45	ecological	soil metagenome	Soil	Terrestrial
SRR12550850	0.0192271	18.33	109.45	ecological	soil metagenome	Soil	Terrestrial
SRR12550851	0.0184777	18.33	109.45	ecological	soil metagenome	Soil	Terrestrial
SRR12550852	0.0137196	18.33	109.45	ecological	soil metagenome	Soil	Terrestrial
SRR12550853	0.0146728	18.33	109.45	ecological	soil metagenome	Soil	Terrestrial
SRR9691029	0.0237258	19.95	110.58	ecological	soil metagenome	Soil	Terrestrial
SRR10767026	0.0102001	20.25	85.55	ecological	soil metagenome	Soil	Terrestrial
SRR1747129	0.0197115	20.4593	85.933	ecological	soil metagenome	Soil	Terrestrial
SRR9691018	0.0124402	20.93	110.16	ecological	soil metagenome	Soil	Terrestrial
SRR2070862	0.0125143	21.0884	105.727	ecological	soil metagenome	Soil	Terrestrial
SRR2071948	0.016232	21.0884	105.727	ecological	soil metagenome	Soil	Terrestrial
SRR2070865	0.0124159	21.0884	105.727	ecological	soil metagenome	Soil	Terrestrial
SRR2071949	0.0110599	21.0884	105.727	ecological	soil metagenome	Soil	Terrestrial
SRR2070858	0.012515	21.0887	105.734	ecological	soil metagenome	Soil	Terrestrial
SRR16106689	0.0141418	21.4905	109.764	ecological	soil metagenome	Soil	Terrestrial
SRR16106686	0.0260117	21.4955	109.764	ecological	soil metagenome	Soil	Terrestrial
SRR16106685	0.0204425	21.5038	109.764	ecological	soil metagenome	Soil	Terrestrial
SRR16106684	0.0236015	21.5071	109.764	ecological	soil metagenome	Soil	Terrestrial
SRR16106683	0.0140939	21.7905	109.764	ecological	soil metagenome	Soil	Terrestrial
SRR7777787	0.0156426	22	100.79	ecological	soil metagenome	Soil	Terrestrial
SRR7777788	0.0159206	22	100.79	ecological	soil metagenome	Soil	Terrestrial
SRR7777789	0.0211007	22	100.79	ecological	soil metagenome	Soil	Terrestrial
SRR7777790	0.0218199	22	100.79	ecological	soil metagenome	Soil	Terrestrial
SRR7777791	0.0115604	22	100.79	ecological	soil metagenome	Soil	Terrestrial
SRR7777792	0.015296	22	100.79	ecological	soil metagenome	Soil	Terrestrial
SRR7777793	0.0130254	22	100.79	ecological	soil metagenome	Soil	Terrestrial
SRR7777794	0.0152815	22	100.79	ecological	soil metagenome	Soil	Terrestrial
SRR7777795	0.015347	22	100.79	ecological	soil metagenome	Soil	Terrestrial
SRR7777796	0.0201809	22	100.79	ecological	soil metagenome	Soil	Terrestrial
SRR7777800	0.0137406	22	100.79	ecological	soil metagenome	Soil	Terrestrial
SRR9948792	0.0315103	22.045	100.13	ecological	soil metagenome	Soil	Terrestrial
SRR9948793	0.0306974	22.045	100.13	ecological	soil metagenome	Soil	Terrestrial
SRR16106682	0.0167441	22.2905	109.764	ecological	soil metagenome	Soil	Terrestrial
SRR9691019	0.0146257	22.44	113.63	ecological	soil metagenome	Soil	Terrestrial
SRR16106681	0.0333527	22.4905	109.764	ecological	soil metagenome	Soil	Terrestrial
SRR13206469	0.0279121	22.5237	114.013	ecological	soil metagenome	Soil	Terrestrial
SRR13206470	0.03955	22.5237	114.013	ecological	soil metagenome	Soil	Terrestrial
SRR13206471	0.0273012	22.5237	114.013	ecological	soil metagenome	Soil	Terrestrial
SRR13206472	0.037924	22.5237	114.013	ecological	soil metagenome	Soil	Terrestrial
SRR13206473	0.0276725	22.5237	114.013	ecological	soil metagenome	Soil	Terrestrial
SRR13206474	0.0379058	22.5237	114.013	ecological	soil metagenome	Soil	Terrestrial
SRR13206475	0.0259833	22.5237	114.013	ecological	soil metagenome	Soil	Terrestrial
SRR13206477	0.0241163	22.5237	114.013	ecological	soil metagenome	Soil	Terrestrial
SRR13206478	0.0271995	22.5237	114.013	ecological	soil metagenome	Soil	Terrestrial
SRR8500456	0.0449471	22.99	108.35	ecological	soil metagenome	Soil	Terrestrial
SRR8842884	0.0384401	23.06	102.44	ecological	soil metagenome	Soil	Terrestrial
SRR8842885	0.0264518	23.06	102.44	ecological	soil metagenome	Soil	Terrestrial
SRR8842887	0.0381744	23.06	102.44	ecological	soil metagenome	Soil	Terrestrial
SRR9948787	0.0118407	23.1208	104.596	ecological	soil metagenome	Soil	Terrestrial
SRR5512136	0.0476752	23.1295	102.741	ecological	soil metagenome	Soil	Terrestrial
SRR5512137	0.0222742	23.2119	102.383	ecological	soil metagenome	Soil	Terrestrial
SRR6325480	0.0124423	23.6233	116.892	ecological	soil metagenome	Soil	Terrestrial
SRR6325481	0.0130835	23.6487	116.872	ecological	soil metagenome	Soil	Terrestrial
SRR5512139	0.0183783	24.4704	101.246	ecological	soil metagenome	Soil	Terrestrial
SRR9948808	0.0244323	24.7894	103.671	ecological	soil metagenome	Soil	Terrestrial
SRR9691028	0.0180545	24.88	102.66	ecological	soil metagenome	Soil	Terrestrial
SRR12283615	0.0115028	26	115	ecological	soil metagenome	Soil	Terrestrial
SRR12283616	0.0204507	26	115	ecological	soil metagenome	Soil	Terrestrial
SRR12283617	0.031544	26	115	ecological	soil metagenome	Soil	Terrestrial
SRR12283619	0.0236729	26	115	ecological	soil metagenome	Soil	Terrestrial
SRR12283620	0.0150534	26	115	ecological	soil metagenome	Soil	Terrestrial
SRR12283621	0.029827	26	115	ecological	soil metagenome	Soil	Terrestrial
SRR12283622	0.0282767	26	115	ecological	soil metagenome	Soil	Terrestrial
SRR12283623	0.0137299	26	115	ecological	soil metagenome	Soil	Terrestrial
SRR12283624	0.0260421	26	115	ecological	soil metagenome	Soil	Terrestrial
SRR12283625	0.0303709	26	115	ecological	soil metagenome	Soil	Terrestrial
SRR12283626	0.031113	26	115	ecological	soil metagenome	Soil	Terrestrial
SRR12283627	0.0205462	26	115	ecological	soil metagenome	Soil	Terrestrial
SRR12283631	0.0155815	26	115	ecological	soil metagenome	Soil	Terrestrial
SRR12283632	0.0298342	26	115	ecological	soil metagenome	Soil	Terrestrial
SRR13766274	0.0172142	26.4984	107.432	ecological	soil metagenome	Soil	Terrestrial
SRR13766281	0.0267186	26.4984	107.427	ecological	soil metagenome	Soil	Terrestrial
SRR15413216	0.0164636	26.83	100.06	ecological	soil metagenome	Soil	Terrestrial
SRR15413217	0.0132842	26.83	100.06	ecological	soil metagenome	Soil	Terrestrial
SRR15413218	0.0798367	26.83	100.06	ecological	soil metagenome	Soil	Terrestrial
SRR15413219	0.0108871	26.83	100.06	ecological	soil metagenome	Soil	Terrestrial
SRR12347814	0.0647866	27.4448	111.35	ecological	soil metagenome	Soil	Terrestrial
SRR12347815	0.0368846	27.4448	111.349	ecological	soil metagenome	Soil	Terrestrial
SRR12347816	0.0351649	27.4448	111.348	ecological	soil metagenome	Soil	Terrestrial
SRR12347820	0.0184447	27.4448	111.356	ecological	soil metagenome	Soil	Terrestrial
SRR12347821	0.0309092	27.4448	111.355	ecological	soil metagenome	Soil	Terrestrial
SRR12347823	0.0566005	27.4448	111.353	ecological	soil metagenome	Soil	Terrestrial
SRR9691032	0.0164262	27.7	100.86	ecological	soil metagenome	Soil	Terrestrial
ERR1578618	0.0343961	28	38	ecological	soil metagenome	Soil	Terrestrial
ERR1612259	0.0307618	28	38	ecological	soil metagenome	Soil	Terrestrial
DRR314464	0.0103313	28.15	116.55	ecological	soil metagenome	Soil	Terrestrial
DRR314465	0.0105075	28.15	116.55	ecological	soil metagenome	Soil	Terrestrial
DRR314466	0.0143683	28.15	116.55	ecological	soil metagenome	Soil	Terrestrial
DRR314470	0.0151955	28.15	116.55	ecological	soil metagenome	Soil	Terrestrial
SRR12844108	0.0510126	28.15	116.55	ecological	soil metagenome	Soil	Terrestrial
SRR12844109	0.0629827	28.15	116.55	ecological	soil metagenome	Soil	Terrestrial
SRR12844110	0.0886057	28.15	116.55	ecological	soil metagenome	Soil	Terrestrial
SRR8500488	0.0394567	28.3876	116.293	ecological	soil metagenome	Soil	Terrestrial
SRR13435500	0.0197309	28.5411	121.371	ecological	soil metagenome	Soil	Terrestrial
SRR10756463	0.0753623	29.1334	-90.1454	ecological	soil metagenome	Soil	Terrestrial
SRR8500486	0.0158415	29.3888	115.893	ecological	soil metagenome	Soil	Terrestrial
SRR9691026	0.0274816	29.44	116.02	ecological	soil metagenome	Soil	Terrestrial
SRR10260005	0.0160294	30.0756	114.863	ecological	soil metagenome	Soil	Terrestrial
SRR16596686	0.0123576	30.23	119.71	ecological	soil metagenome	Soil	Terrestrial
SRR9691039	0.0105549	30.48	91.1	ecological	soil metagenome	Soil	Terrestrial
SRR5512147	0.0103801	30.6328	120.235	ecological	soil metagenome	Soil	Terrestrial
SRR14227485	0.0115539	30.72	122.99	ecological	soil metagenome	Soil	Terrestrial
SRR14227487	0.0150282	30.89	122.38	ecological	soil metagenome	Soil	Terrestrial
SRR10260012	0.0288333	30.8967	120.743	ecological	soil metagenome	Soil	Terrestrial
SRR5512135	0.0122767	30.9178	119.51	ecological	soil metagenome	Soil	Terrestrial
SRR8500492	0.0118731	30.9966	116.19	ecological	soil metagenome	Soil	Terrestrial
SRR14227489	0.0131936	31.05	122.07	ecological	soil metagenome	Soil	Terrestrial
DRR314456	0.0608969	31.33	120.42	ecological	soil metagenome	Soil	Terrestrial
DRR314457	0.0430113	31.33	120.42	ecological	soil metagenome	Soil	Terrestrial
DRR314458	0.0320102	31.33	120.42	ecological	soil metagenome	Soil	Terrestrial
DRR314459	0.0309335	31.33	120.42	ecological	soil metagenome	Soil	Terrestrial
DRR314460	0.021089	31.33	120.42	ecological	soil metagenome	Soil	Terrestrial
SRR12844102	0.0913635	31.33	120.42	ecological	soil metagenome	Soil	Terrestrial
SRR12844103	0.0989202	31.33	120.42	ecological	soil metagenome	Soil	Terrestrial
SRR12844104	0.0713055	31.33	120.42	ecological	soil metagenome	Soil	Terrestrial
SRR12844106	0.0203063	31.33	120.42	ecological	soil metagenome	Soil	Terrestrial
SRR12844124	0.049074	31.33	120.42	ecological	soil metagenome	Soil	Terrestrial
SRR12844125	0.0467537	31.33	120.42	ecological	soil metagenome	Soil	Terrestrial
SRR12844126	0.0603423	31.33	120.42	ecological	soil metagenome	Soil	Terrestrial
SRR4254075	0.0100656	31.58	119.98	ecological	soil metagenome	Soil	Terrestrial
ERR2078483	0.0182406	32.9578	-87.4326	ecological	soil metagenome	Soil	Terrestrial
ERR2078441	0.0143344	32.9777	-87.4327	ecological	soil metagenome	Soil	Terrestrial
SRR6788484	0.013555	33.19	-81.42	ecological	soil metagenome	Soil	Terrestrial
SRR6788485	0.0239445	33.19	-81.42	ecological	soil metagenome	Soil	Terrestrial
SRR6788489	0.0179916	33.19	-81.42	ecological	soil metagenome	Soil	Terrestrial
SRR2546421	0.0187173	34.09	-118.43	ecological	soil metagenome	Soil	Terrestrial
SRR2546422	0.089902	34.09	-118.43	ecological	soil metagenome	Soil	Terrestrial
SRR2546425	0.104419	34.09	-118.43	ecological	soil metagenome	Soil	Terrestrial
SRR2546426	0.0909467	34.09	-118.43	ecological	soil metagenome	Soil	Terrestrial
SRR2546427	0.0968328	34.09	-118.43	ecological	soil metagenome	Soil	Terrestrial
SRR2546428	0.0915128	34.09	-118.43	ecological	soil metagenome	Soil	Terrestrial
SRR2546429	0.0276863	34.09	-118.43	ecological	soil metagenome	Soil	Terrestrial
SRR2546430	0.0345066	34.09	-118.43	ecological	soil metagenome	Soil	Terrestrial
SRR2546424	0.0176469	34.09	-118.43	ecological	Delftia acidovorans	Soil	Terrestrial
SRR5210213	0.0149319	37.4958	-122.133	ecological	soil metagenome	Soil	Terrestrial
SRR14626156	0.0100003	37.4971	-122.129	ecological	soil metagenome	Soil	Terrestrial
SRR5210466	0.0144143	37.4971	-122.129	ecological	soil metagenome	Soil	Terrestrial
SRR5210469	0.015114	37.4972	-122.129	ecological	soil metagenome	Soil	Terrestrial
SRR6056278	0.010788	37.4972	-122.129	ecological	soil metagenome	Soil	Terrestrial
SRR5210468	0.017031	37.4973	-122.129	ecological	soil metagenome	Soil	Terrestrial
SRR6056298	0.0226301	37.4973	-122.129	ecological	soil metagenome	Soil	Terrestrial
SRR5260185	0.0193845	38.1087	-121.653	ecological	rice paddy metagenome	Soil	Terrestrial
SRR5260217	0.0337874	38.1087	-121.653	ecological	rice paddy metagenome	Soil	Terrestrial
SRR5260272	0.0283102	38.1087	-121.653	ecological	rice paddy metagenome	Soil	Terrestrial
SRR5260273	0.0117116	38.1087	-121.653	ecological	rice paddy metagenome	Soil	Terrestrial
SRR5260275	0.0136551	38.1087	-121.653	ecological	rice paddy metagenome	Soil	Terrestrial
DRR160718	0.0136479	38.249	140.244	ecological	soil metagenome	Soil	Terrestrial
DRR160719	0.0141175	38.249	140.244	ecological	soil metagenome	Soil	Terrestrial
DRR160720	0.0139159	38.249	140.244	ecological	soil metagenome	Soil	Terrestrial
SRR12455964	0.0143699	38.6	-90.2	ecological	soil metagenome	Soil	Terrestrial
ERR4392704	0.0445601	38.8863	-120.648	ecological	soil metagenome	Soil	Terrestrial
ERR4392705	0.0521566	38.8863	-120.648	ecological	soil metagenome	Soil	Terrestrial
ERR4392708	0.016737	38.8863	-120.648	ecological	soil metagenome	Soil	Terrestrial
ERR4392709	0.0283013	38.8863	-120.648	ecological	soil metagenome	Soil	Terrestrial
ERR4392710	0.0413316	38.8863	-120.648	ecological	soil metagenome	Soil	Terrestrial
ERR4392718	0.0111135	38.8863	-120.648	ecological	soil metagenome	Soil	Terrestrial
ERR4392720	0.0371086	38.8863	-120.648	ecological	soil metagenome	Soil	Terrestrial
ERR4392723	0.0100473	38.8863	-120.648	ecological	soil metagenome	Soil	Terrestrial
ERR4392724	0.0551734	38.8863	-120.648	ecological	soil metagenome	Soil	Terrestrial
ERR4392725	0.105552	38.8863	-120.648	ecological	soil metagenome	Soil	Terrestrial
ERR4392728	0.0161476	38.8863	-120.648	ecological	soil metagenome	Soil	Terrestrial
ERR4392729	0.0132586	38.8863	-120.648	ecological	soil metagenome	Soil	Terrestrial
SRR3972132	0.0325717	39.53	-107.78	ecological	soil metagenome	Soil	Terrestrial
SRR3972149	0.0292887	39.53	-107.78	ecological	soil metagenome	Soil	Terrestrial
SRR3989304	0.0303082	39.53	-107.78	ecological	soil metagenome	Soil	Terrestrial
SRR3989307	0.0136869	39.53	-107.78	ecological	soil metagenome	Soil	Terrestrial
SRR3989337	0.0325711	39.53	-107.78	ecological	soil metagenome	Soil	Terrestrial
SRR3989430	0.0120397	39.53	-107.78	ecological	soil metagenome	Soil	Terrestrial
SRR3990170	0.0352064	39.53	-107.78	ecological	soil metagenome	Soil	Terrestrial
SRR3990171	0.0127531	39.53	-107.78	ecological	soil metagenome	Soil	Terrestrial
SRR3990172	0.0119453	39.5348	-107.783	ecological	soil metagenome	Soil	Terrestrial
SRR3990173	0.0393398	39.5348	-107.783	ecological	soil metagenome	Soil	Terrestrial
SRR3990174	0.0150382	39.5348	-107.783	ecological	soil metagenome	Soil	Terrestrial
SRR4030041	0.0582006	39.55	-107.97	ecological	soil metagenome	Soil	Terrestrial
SRR4030042	0.0535528	39.55	-107.97	ecological	soil metagenome	Soil	Terrestrial
SRR4030043	0.0697789	39.55	-107.97	ecological	soil metagenome	Soil	Terrestrial
SRR4030065	0.0470189	39.55	-107.97	ecological	soil metagenome	Soil	Terrestrial
SRR4030066	0.063702	39.55	-107.97	ecological	soil metagenome	Soil	Terrestrial
SRR4030067	0.0584886	39.55	-107.97	ecological	soil metagenome	Soil	Terrestrial
SRR4030068	0.0572531	39.55	-107.97	ecological	soil metagenome	Soil	Terrestrial
SRR10360606	0.075863	39.5673	-123.476	ecological	soil metagenome	Soil	Terrestrial
SRR10360607	0.0490326	39.5673	-123.476	ecological	soil metagenome	Soil	Terrestrial
SRR10360608	0.0970965	39.5673	-123.476	ecological	soil metagenome	Soil	Terrestrial
SRR10360610	0.0832933	39.5673	-123.476	ecological	soil metagenome	Soil	Terrestrial
SRR10360611	0.0847117	39.5673	-123.476	ecological	soil metagenome	Soil	Terrestrial
SRR10360612	0.0808252	39.5673	-123.476	ecological	soil metagenome	Soil	Terrestrial
SRR10360613	0.0578315	39.5673	-123.476	ecological	soil metagenome	Soil	Terrestrial
SRR10360614	0.115325	39.5673	-123.476	ecological	soil metagenome	Soil	Terrestrial
SRR10360616	0.0293026	39.5673	-123.476	ecological	soil metagenome	Soil	Terrestrial
SRR10360617	0.0904576	39.5673	-123.476	ecological	soil metagenome	Soil	Terrestrial
SRR10360618	0.108369	39.5673	-123.476	ecological	soil metagenome	Soil	Terrestrial
SRR10360621	0.0922583	39.5673	-123.476	ecological	soil metagenome	Soil	Terrestrial
SRR10360624	0.0111072	39.5673	-123.476	ecological	soil metagenome	Soil	Terrestrial
SRR10360625	0.0112726	39.5673	-123.476	ecological	soil metagenome	Soil	Terrestrial
SRR10360627	0.0258454	39.5673	-123.476	ecological	soil metagenome	Soil	Terrestrial
SRR10360628	0.0883053	39.5673	-123.476	ecological	soil metagenome	Soil	Terrestrial
SRR10360629	0.0458347	39.5673	-123.476	ecological	soil metagenome	Soil	Terrestrial
SRR6266480	0.0456974	39.5673	-123.476	ecological	soil metagenome	Soil	Terrestrial
SRR6266487	0.0879534	39.5673	-123.476	ecological	soil metagenome	Soil	Terrestrial
SRR6266496	0.025588	39.5673	-123.476	ecological	soil metagenome	Soil	Terrestrial
SRR6266498	0.0113642	39.5673	-123.476	ecological	soil metagenome	Soil	Terrestrial
SRR6266516	0.0934339	39.5673	-123.476	ecological	soil metagenome	Soil	Terrestrial
SRR6266540	0.0112388	39.5673	-123.476	ecological	soil metagenome	Soil	Terrestrial
SRR6266550	0.0291854	39.5673	-123.476	ecological	soil metagenome	Soil	Terrestrial
SRR6266566	0.115033	39.5673	-123.476	ecological	soil metagenome	Soil	Terrestrial
SRR6266567	0.0577541	39.5673	-123.476	ecological	soil metagenome	Soil	Terrestrial
SRR6266568	0.0805836	39.5673	-123.476	ecological	soil metagenome	Soil	Terrestrial
SRR6266571	0.108137	39.5673	-123.476	ecological	soil metagenome	Soil	Terrestrial
SRR6266581	0.0900193	39.5673	-123.476	ecological	soil metagenome	Soil	Terrestrial
SRR6266699	0.0964683	39.5673	-123.476	ecological	soil metagenome	Soil	Terrestrial
SRR6266700	0.0489095	39.5673	-123.476	ecological	soil metagenome	Soil	Terrestrial
SRR6266702	0.0756244	39.5673	-123.476	ecological	soil metagenome	Soil	Terrestrial
SRR6266704	0.0850524	39.5673	-123.476	ecological	soil metagenome	Soil	Terrestrial
SRR5213080	0.0360498	39.7181	-123.653	ecological	soil metagenome	Soil	Terrestrial
SRR5213083	0.0351378	39.7181	-123.653	ecological	soil metagenome	Soil	Terrestrial
SRR5213592	0.0356284	39.7181	-123.653	ecological	soil metagenome	Soil	Terrestrial
SRR5213593	0.0421229	39.7181	-123.653	ecological	soil metagenome	Soil	Terrestrial
SRR5213594	0.0657493	39.7181	-123.653	ecological	soil metagenome	Soil	Terrestrial
SRR5213596	0.0326062	39.7181	-123.653	ecological	soil metagenome	Soil	Terrestrial
SRR5213597	0.0367765	39.7181	-123.653	ecological	soil metagenome	Soil	Terrestrial
SRR5216117	0.032992	39.7181	-123.653	ecological	soil metagenome	Soil	Terrestrial
SRR5881195	0.0280264	39.7181	-123.653	ecological	soil metagenome	Soil	Terrestrial
SRR5881275	0.0109682	39.7181	-123.653	ecological	soil metagenome	Soil	Terrestrial
SRR5881293	0.0481332	39.7181	-123.653	ecological	soil metagenome	Soil	Terrestrial
SRR5881296	0.0563398	39.7181	-123.653	ecological	soil metagenome	Soil	Terrestrial
SRR5881396	0.0438623	39.7181	-123.653	ecological	soil metagenome	Soil	Terrestrial
SRR5881397	0.0414885	39.7181	-123.653	ecological	soil metagenome	Soil	Terrestrial
SRR5881398	0.0215692	39.7181	-123.653	ecological	soil metagenome	Soil	Terrestrial
SRR5881409	0.0392189	39.7181	-123.653	ecological	soil metagenome	Soil	Terrestrial
SRR5881410	0.0379479	39.7181	-123.653	ecological	soil metagenome	Soil	Terrestrial
SRR5881628	0.0395414	39.7181	-123.653	ecological	soil metagenome	Soil	Terrestrial
SRR6058998	0.0451394	39.7181	-123.653	ecological	soil metagenome	Soil	Terrestrial
SRR6059035	0.0431459	39.7181	-123.653	ecological	soil metagenome	Soil	Terrestrial
SRR6059036	0.0424954	39.7181	-123.653	ecological	soil metagenome	Soil	Terrestrial
SRR6059058	0.0181985	39.7181	-123.653	ecological	soil metagenome	Soil	Terrestrial
SRR6184192	0.0192307	39.7181	-123.653	ecological	soil metagenome	Soil	Terrestrial
SRR3989440	0.0187173	39.7182	-123.653	ecological	soil metagenome	Soil	Terrestrial
SRR3989441	0.104419	39.7182	-123.653	ecological	soil metagenome	Soil	Terrestrial
SRR3989442	0.0886239	39.7182	-123.653	ecological	soil metagenome	Soil	Terrestrial
SRR3989449	0.089902	39.7182	-123.653	ecological	soil metagenome	Soil	Terrestrial
SRR3989454	0.0909467	39.7182	-123.653	ecological	soil metagenome	Soil	Terrestrial
SRR3989475	0.0968328	39.7182	-123.653	ecological	soil metagenome	Soil	Terrestrial
SRR10360632	0.0178013	39.7279	-123.644	ecological	soil metagenome	Soil	Terrestrial
SRR10360633	0.0126107	39.7279	-123.644	ecological	soil metagenome	Soil	Terrestrial
SRR5216683	0.0267442	39.7291	-123.642	ecological	soil metagenome	Soil	Terrestrial
SRR5216684	0.0172047	39.7291	-123.642	ecological	soil metagenome	Soil	Terrestrial
SRR5229473	0.0156284	39.7291	-123.642	ecological	soil metagenome	Soil	Terrestrial
SRR5467141	0.068913	39.7291	-123.642	ecological	soil metagenome	Soil	Terrestrial
SRR5467142	0.0419571	39.7291	-123.642	ecological	soil metagenome	Soil	Terrestrial
SRR5712664	0.0629069	39.7291	-123.642	ecological	soil metagenome	Soil	Terrestrial
SRR5712691	0.0236843	39.7291	-123.642	ecological	soil metagenome	Soil	Terrestrial
SRR5712692	0.0438423	39.7291	-123.642	ecological	soil metagenome	Soil	Terrestrial
SRR5713101	0.0426375	39.7291	-123.642	ecological	soil metagenome	Soil	Terrestrial
SRR5713226	0.0304145	39.7291	-123.642	ecological	soil metagenome	Soil	Terrestrial
SRR6266436	0.0126956	39.7291	-123.642	ecological	soil metagenome	Soil	Terrestrial
SRR6266446	0.0178854	39.7291	-123.642	ecological	soil metagenome	Soil	Terrestrial
SRR6266705	0.0825572	39.7291	-123.642	ecological	soil metagenome	Soil	Terrestrial
SRR6266849	0.0298266	39.7291	-123.642	ecological	soil metagenome	Soil	Terrestrial
SRR6266851	0.0212232	39.7291	-123.642	ecological	soil metagenome	Soil	Terrestrial
SRR6266852	0.024862	39.7291	-123.642	ecological	soil metagenome	Soil	Terrestrial
SRR6267143	0.0708309	39.7291	-123.642	ecological	soil metagenome	Soil	Terrestrial
SRR6267378	0.0368757	39.7291	-123.642	ecological	soil metagenome	Soil	Terrestrial
SRR7975446	0.0281501	39.7291	-123.642	ecological	soil metagenome	Soil	Terrestrial
SRR10360643	0.013429	39.7292	-123.642	ecological	soil metagenome	Soil	Terrestrial
SRR10360645	0.0304893	39.7292	-123.642	ecological	soil metagenome	Soil	Terrestrial
SRR10360646	0.017638	39.7292	-123.642	ecological	soil metagenome	Soil	Terrestrial
SRR10360647	0.0152583	39.7292	-123.642	ecological	soil metagenome	Soil	Terrestrial
SRR10360649	0.0428186	39.7292	-123.642	ecological	soil metagenome	Soil	Terrestrial
SRR10360650	0.0268184	39.7292	-123.642	ecological	soil metagenome	Soil	Terrestrial
SRR10360651	0.0213482	39.7292	-123.642	ecological	soil metagenome	Soil	Terrestrial
SRR10360652	0.0435047	39.7292	-123.642	ecological	soil metagenome	Soil	Terrestrial
SRR10360653	0.0251392	39.7292	-123.642	ecological	soil metagenome	Soil	Terrestrial
SRR10360654	0.0298926	39.7292	-123.642	ecological	soil metagenome	Soil	Terrestrial
SRR10360655	0.0234341	39.7292	-123.642	ecological	soil metagenome	Soil	Terrestrial
SRR5256712	0.0915128	39.7383	-123.63	ecological	soil metagenome	Soil	Terrestrial
SRR5256884	0.0276863	39.7383	-123.63	ecological	soil metagenome	Soil	Terrestrial
SRR5256885	0.0176547	39.7383	-123.63	ecological	soil metagenome	Soil	Terrestrial
SRR5256886	0.0345066	39.7383	-123.63	ecological	soil metagenome	Soil	Terrestrial
SRR10466945	0.0304112	39.7392	-123.631	ecological	soil metagenome	Soil	Terrestrial
SRR5205807	0.0458359	39.7392	-123.631	ecological	soil metagenome	Soil	Terrestrial
SRR5205809	0.0444824	39.7392	-123.631	ecological	soil metagenome	Soil	Terrestrial
SRR5205823	0.0138145	39.7392	-123.631	ecological	soil metagenome	Soil	Terrestrial
SRR5206468	0.0228185	39.7392	-123.631	ecological	soil metagenome	Soil	Terrestrial
SRR5207236	0.026566	39.7392	-123.631	ecological	soil metagenome	Soil	Terrestrial
SRR5207237	0.0122274	39.7392	-123.631	ecological	soil metagenome	Soil	Terrestrial
SRR5207244	0.0313466	39.7392	-123.631	ecological	soil metagenome	Soil	Terrestrial
SRR5207245	0.0807487	39.7392	-123.631	ecological	soil metagenome	Soil	Terrestrial
SRR5207247	0.0469078	39.7392	-123.631	ecological	soil metagenome	Soil	Terrestrial
SRR5207249	0.0633485	39.7392	-123.631	ecological	soil metagenome	Soil	Terrestrial
SRR5207253	0.032981	39.7392	-123.631	ecological	soil metagenome	Soil	Terrestrial
SRR5207302	0.0298354	39.7392	-123.631	ecological	soil metagenome	Soil	Terrestrial
SRR5260370	0.0127066	39.7392	-123.631	ecological	soil metagenome	Soil	Terrestrial
SRR5436189	0.0168649	39.7392	-123.631	ecological	soil metagenome	Soil	Terrestrial
SRR5436309	0.0333736	39.7392	-123.631	ecological	soil metagenome	Soil	Terrestrial
SRR5436853	0.0270238	39.7392	-123.631	ecological	soil metagenome	Soil	Terrestrial
SRR5437016	0.0420205	39.7392	-123.631	ecological	soil metagenome	Soil	Terrestrial
SRR5437588	0.0129204	39.7392	-123.631	ecological	soil metagenome	Soil	Terrestrial
SRR5437660	0.0386412	39.7392	-123.631	ecological	soil metagenome	Soil	Terrestrial
SRR5437667	0.0475303	39.7392	-123.631	ecological	soil metagenome	Soil	Terrestrial
SRR5437773	0.0383452	39.7392	-123.631	ecological	soil metagenome	Soil	Terrestrial
SRR5437867	0.050007	39.7392	-123.631	ecological	soil metagenome	Soil	Terrestrial
SRR5437870	0.0447923	39.7392	-123.631	ecological	soil metagenome	Soil	Terrestrial
SRR5437879	0.0495745	39.7392	-123.631	ecological	soil metagenome	Soil	Terrestrial
SRR5437899	0.0430534	39.7392	-123.631	ecological	soil metagenome	Soil	Terrestrial
SRR5438034	0.0414879	39.7392	-123.631	ecological	soil metagenome	Soil	Terrestrial
SRR5438046	0.0205603	39.7392	-123.631	ecological	soil metagenome	Soil	Terrestrial
SRR5438093	0.0473666	39.7392	-123.631	ecological	soil metagenome	Soil	Terrestrial
SRR5438094	0.0478945	39.7392	-123.631	ecological	soil metagenome	Soil	Terrestrial
SRR5438105	0.0141702	39.7392	-123.631	ecological	soil metagenome	Soil	Terrestrial
SRR5438128	0.0380695	39.7392	-123.631	ecological	soil metagenome	Soil	Terrestrial
SRR5438132	0.0426705	39.7392	-123.631	ecological	soil metagenome	Soil	Terrestrial
SRR5438309	0.0499568	39.7392	-123.631	ecological	soil metagenome	Soil	Terrestrial
SRR5438445	0.052889	39.7392	-123.631	ecological	soil metagenome	Soil	Terrestrial
SRR5438477	0.0119626	39.7392	-123.631	ecological	soil metagenome	Soil	Terrestrial
SRR5438552	0.038585	39.7392	-123.631	ecological	soil metagenome	Soil	Terrestrial
SRR5438876	0.0414848	39.7392	-123.631	ecological	soil metagenome	Soil	Terrestrial
SRR5439155	0.0321911	39.7392	-123.631	ecological	soil metagenome	Soil	Terrestrial
SRR5439720	0.0370919	39.7392	-123.631	ecological	soil metagenome	Soil	Terrestrial
SRR5947199	0.0319323	39.7392	-123.631	ecological	soil metagenome	Soil	Terrestrial
SRR5947208	0.0209575	39.7392	-123.631	ecological	soil metagenome	Soil	Terrestrial
SRR5947209	0.0234473	39.7392	-123.631	ecological	soil metagenome	Soil	Terrestrial
SRR7777325	0.0159465	39.7392	-123.631	ecological	soil metagenome	Soil	Terrestrial
SRR10360603	0.0349775	39.7393	-123.631	ecological	soil metagenome	Soil	Terrestrial
SRR10360604	0.0193302	39.7393	-123.631	ecological	soil metagenome	Soil	Terrestrial
SRR10360615	0.0656904	39.7393	-123.631	ecological	soil metagenome	Soil	Terrestrial
SRR10360626	0.0355719	39.7393	-123.631	ecological	soil metagenome	Soil	Terrestrial
SRR10360656	0.0366086	39.7393	-123.631	ecological	soil metagenome	Soil	Terrestrial
SRR10360657	0.0418418	39.7393	-123.631	ecological	soil metagenome	Soil	Terrestrial
SRR10360658	0.0328036	39.7393	-123.631	ecological	soil metagenome	Soil	Terrestrial
SRR10360659	0.0490528	39.7393	-123.631	ecological	soil metagenome	Soil	Terrestrial
SRR7042334	0.0381025	39.74	-123.63	ecological	soil metagenome	Soil	Terrestrial
SRR7042335	0.0423162	39.74	-123.63	ecological	soil metagenome	Soil	Terrestrial
SRR7042336	0.0478723	39.74	-123.63	ecological	soil metagenome	Soil	Terrestrial
SRR7042337	0.0120061	39.74	-123.63	ecological	soil metagenome	Soil	Terrestrial
SRR7042338	0.0277797	39.74	-123.63	ecological	soil metagenome	Soil	Terrestrial
SRR7042341	0.0626532	39.74	-123.63	ecological	soil metagenome	Soil	Terrestrial
SRR7042342	0.0137157	39.74	-123.63	ecological	soil metagenome	Soil	Terrestrial
SRR7042343	0.0232332	39.74	-123.63	ecological	soil metagenome	Soil	Terrestrial
SRR7042344	0.0335184	39.74	-123.63	ecological	soil metagenome	Soil	Terrestrial
SRR7042347	0.0316162	39.74	-123.63	ecological	soil metagenome	Soil	Terrestrial
SRR7042348	0.020868	39.74	-123.63	ecological	soil metagenome	Soil	Terrestrial
SRR7042349	0.0410888	39.74	-123.63	ecological	soil metagenome	Soil	Terrestrial
SRR7042351	0.0330893	39.74	-123.63	ecological	soil metagenome	Soil	Terrestrial
SRR7042352	0.0439992	39.74	-123.63	ecological	soil metagenome	Soil	Terrestrial
SRR7042353	0.0140086	39.74	-123.63	ecological	soil metagenome	Soil	Terrestrial
SRR7042354	0.0430176	39.74	-123.63	ecological	soil metagenome	Soil	Terrestrial
SRR7042355	0.0379398	39.74	-123.63	ecological	soil metagenome	Soil	Terrestrial
SRR7042356	0.0129118	39.74	-123.63	ecological	soil metagenome	Soil	Terrestrial
SRR7042358	0.0240283	39.74	-123.63	ecological	soil metagenome	Soil	Terrestrial
SRR7042359	0.045956	39.74	-123.63	ecological	soil metagenome	Soil	Terrestrial
SRR7042361	0.0204233	39.74	-123.63	ecological	soil metagenome	Soil	Terrestrial
SRR7042363	0.0384074	39.74	-123.63	ecological	soil metagenome	Soil	Terrestrial
SRR7042365	0.04484	39.74	-123.63	ecological	soil metagenome	Soil	Terrestrial
SRR7042366	0.0171172	39.74	-123.63	ecological	soil metagenome	Soil	Terrestrial
SRR7042370	0.031609	39.74	-123.63	ecological	soil metagenome	Soil	Terrestrial
SRR7042371	0.0467895	39.74	-123.63	ecological	soil metagenome	Soil	Terrestrial
SRR7042373	0.0815463	39.74	-123.63	ecological	soil metagenome	Soil	Terrestrial
SRR7042374	0.0264277	39.74	-123.63	ecological	soil metagenome	Soil	Terrestrial
SRR7042375	0.0503388	39.74	-123.63	ecological	soil metagenome	Soil	Terrestrial
SRR7042376	0.0298373	39.74	-123.63	ecological	soil metagenome	Soil	Terrestrial
SRR7042378	0.0436922	39.74	-123.63	ecological	soil metagenome	Soil	Terrestrial
SRR7042379	0.0531785	39.74	-123.63	ecological	soil metagenome	Soil	Terrestrial
SRR7042380	0.0506795	39.74	-123.63	ecological	soil metagenome	Soil	Terrestrial
SRR7042381	0.030293	39.74	-123.63	ecological	soil metagenome	Soil	Terrestrial
SRR7042382	0.0168253	39.74	-123.63	ecological	soil metagenome	Soil	Terrestrial
SRR7042383	0.0366476	39.74	-123.63	ecological	soil metagenome	Soil	Terrestrial
SRR7042385	0.0418053	39.74	-123.63	ecological	soil metagenome	Soil	Terrestrial
SRR7042386	0.0273831	39.74	-123.63	ecological	soil metagenome	Soil	Terrestrial
SRR7042388	0.0472831	39.74	-123.63	ecological	soil metagenome	Soil	Terrestrial
SRR7042389	0.0470141	39.74	-123.63	ecological	soil metagenome	Soil	Terrestrial
SRR7042391	0.0494252	39.74	-123.63	ecological	soil metagenome	Soil	Terrestrial
SRR7042392	0.0308757	39.74	-123.63	ecological	soil metagenome	Soil	Terrestrial
SRR7042393	0.0116273	39.74	-123.63	ecological	soil metagenome	Soil	Terrestrial
SRR9289417	0.0122568	41.6656	-87.5497	ecological	soil metagenome	Soil	Terrestrial
SRR13296323	0.0242246	42.3847	-76.3036	ecological	soil metagenome	Soil	Terrestrial
SRR13296324	0.0243721	42.3847	-76.3036	ecological	soil metagenome	Soil	Terrestrial
SRR13296325	0.0262143	42.3847	-76.3036	ecological	soil metagenome	Soil	Terrestrial
ERR2078480	0.0144985	42.3923	-72.2546	ecological	soil metagenome	Soil	Terrestrial
ERR2078487	0.0140415	42.4244	-72.2582	ecological	soil metagenome	Soil	Terrestrial
SRR7098092	0.0122012	42.481	-72.1783	ecological	soil metagenome	Soil	Terrestrial
SRR9691052	0.0113649	43.62	116.71	ecological	soil metagenome	Soil	Terrestrial
SRR7969286	0.0152802	44.23	-122.22	ecological	soil metagenome	Soil	Terrestrial
SRR7969287	0.0371532	44.23	-122.22	ecological	soil metagenome	Soil	Terrestrial
SRR7969288	0.0303126	44.23	-122.22	ecological	soil metagenome	Soil	Terrestrial
SRR7969289	0.0200647	44.23	-122.22	ecological	soil metagenome	Soil	Terrestrial
SRR7969351	0.0148348	44.23	-122.22	ecological	soil metagenome	Soil	Terrestrial
SRR7970554	0.0409137	44.23	-122.22	ecological	soil metagenome	Soil	Terrestrial
SRR7970555	0.0206895	44.23	-122.22	ecological	soil metagenome	Soil	Terrestrial
SRR7970742	0.054446	44.23	-122.22	ecological	soil metagenome	Soil	Terrestrial
SRR7970744	0.0198589	44.23	-122.22	ecological	soil metagenome	Soil	Terrestrial
SRR7970745	0.014386	44.23	-122.22	ecological	soil metagenome	Soil	Terrestrial
SRR7970746	0.0255321	44.23	-122.22	ecological	soil metagenome	Soil	Terrestrial
SRR7970950	0.0371123	44.23	-122.22	ecological	soil metagenome	Soil	Terrestrial
SRR7970951	0.0544037	44.23	-122.22	ecological	soil metagenome	Soil	Terrestrial
SRR7970985	0.0663241	44.23	-122.22	ecological	soil metagenome	Soil	Terrestrial
SRR8536941	0.0536039	44.23	-122.22	ecological	soil metagenome	Soil	Terrestrial
SRR12915199	0.0654867	44.677	-90.177	ecological	soil metagenome	Soil	Terrestrial
SRR12915231	0.125255	44.677	-90.177	ecological	soil metagenome	Soil	Terrestrial
SRR12915301	0.0820007	44.677	-90.177	ecological	soil metagenome	Soil	Terrestrial
SRR5823599	0.0183619	45.19	8.25	ecological	soil metagenome	Soil	Terrestrial
SRR5823604	0.0205917	45.19	8.25	ecological	soil metagenome	Soil	Terrestrial
SRR5823605	0.0251174	45.19	8.25	ecological	soil metagenome	Soil	Terrestrial
SRR5823606	0.0155099	45.19	8.25	ecological	soil metagenome	Soil	Terrestrial
SRR5823607	0.0157016	45.19	8.25	ecological	soil metagenome	Soil	Terrestrial
SRR5823608	0.0211101	45.19	8.25	ecological	soil metagenome	Soil	Terrestrial
SRR5823609	0.0198183	45.19	8.25	ecological	soil metagenome	Soil	Terrestrial
SRR5823610	0.0161425	45.19	8.25	ecological	soil metagenome	Soil	Terrestrial
SRR5823611	0.0183147	45.19	8.25	ecological	soil metagenome	Soil	Terrestrial
SRR5823612	0.0188152	45.19	8.25	ecological	soil metagenome	Soil	Terrestrial
SRR5823613	0.0176139	45.19	8.25	ecological	soil metagenome	Soil	Terrestrial
SRR10260007	0.0121275	45.3644	132.319	ecological	soil metagenome	Soil	Terrestrial
SRR1157607	0.041562	47.5062	-93.4543	ecological	soil metagenome	Soil	Terrestrial
SRR1157608	0.0115987	47.5062	-93.4543	ecological	soil metagenome	Soil	Terrestrial
SRR1157609	0.0115987	47.5062	-93.4543	ecological	soil metagenome	Soil	Terrestrial
SRR7976636	0.0282769	47.59	122.55	ecological	soil metagenome	Soil	Terrestrial
SRR7976637	0.0233899	47.59	122.55	ecological	soil metagenome	Soil	Terrestrial
SRR14085587	0.0158485	48.5788	9.06347	ecological	soil metagenome	Soil	Terrestrial
SRR4111064	0.0102059	49.1575	5.39025	ecological	soil metagenome	Soil	Terrestrial
SRR5208282	0.04411	51.62	-128.09	ecological	soil metagenome	Soil	Terrestrial
SRR5208283	0.0440378	51.62	-128.09	ecological	soil metagenome	Soil	Terrestrial
SRR5208337	0.0603067	51.62	-128.09	ecological	soil metagenome	Soil	Terrestrial
SRR5271157	0.0334056	51.62	-128.09	ecological	soil metagenome	Soil	Terrestrial
ERR5523194	0.0138222	53.2833	-4.3333	ecological	soil metagenome	Soil	Terrestrial
ERR5523195	0.0157817	53.2833	-4.3333	ecological	soil metagenome	Soil	Terrestrial
ERR5523196	0.0121711	53.2833	-4.3333	ecological	soil metagenome	Soil	Terrestrial
ERR5523197	0.0123215	53.2833	-4.3333	ecological	soil metagenome	Soil	Terrestrial
ERR5523198	0.0123722	53.2833	-4.3333	ecological	soil metagenome	Soil	Terrestrial
ERR5523199	0.03126	53.2833	-4.3333	ecological	soil metagenome	Soil	Terrestrial
ERR5523200	0.0333024	53.2833	-4.3333	ecological	soil metagenome	Soil	Terrestrial
ERR5523201	0.0327473	53.2833	-4.3333	ecological	soil metagenome	Soil	Terrestrial
ERR5523202	0.0356307	53.2833	-4.3333	ecological	soil metagenome	Soil	Terrestrial
ERR5523203	0.0354457	53.2833	-4.3333	ecological	soil metagenome	Soil	Terrestrial
ERR5523209	0.0212716	53.2833	-4.3333	ecological	soil metagenome	Soil	Terrestrial
ERR5523211	0.0160559	53.2833	-4.3333	ecological	soil metagenome	Soil	Terrestrial
ERR5523212	0.0257837	53.2833	-4.3333	ecological	soil metagenome	Soil	Terrestrial
ERR5523213	0.019999	53.2833	-4.3333	ecological	soil metagenome	Soil	Terrestrial
SRR15034187	0.0137734	58.2727	-134.42	ecological	soil metagenome	Soil	Terrestrial
SRR15034188	0.012106	58.2731	-134.421	ecological	soil metagenome	Soil	Terrestrial
SRR15034185	0.0129287	58.2783	-134.411	ecological	soil metagenome	Soil	Terrestrial
SRR15034177	0.0163043	58.3269	-134.568	ecological	soil metagenome	Soil	Terrestrial
SRR8554504	0.0124792	63.0472	21.7116	ecological	soil metagenome	Soil	Terrestrial
SRR8554505	0.0122255	63.0472	21.7116	ecological	soil metagenome	Soil	Terrestrial
SRR8554511	0.0549926	63.0472	21.7116	ecological	soil metagenome	Soil	Terrestrial
SRR8554512	0.0536308	63.0472	21.7116	ecological	soil metagenome	Soil	Terrestrial
SRR8554643	0.0543233	63.0472	21.7116	ecological	soil metagenome	Soil	Terrestrial
ERR3313647	0.0111469	63.8831	-149.226	ecological	metagenome	Soil	Terrestrial
ERR3313649	0.0117397	63.8831	-149.226	ecological	metagenome	Soil	Terrestrial
ERR5002133	0.0124809	65.1611	-147.484	ecological	soil metagenome	Soil	Terrestrial
ERR5003412	0.0133779	65.1611	-147.484	ecological	soil metagenome	Soil	Terrestrial
ERR5002137	0.0683336	65.1612	-147.484	ecological	soil metagenome	Soil	Terrestrial
ERR5003416	0.0631303	65.1612	-147.484	ecological	soil metagenome	Soil	Terrestrial
SRR15421253	0.0123091	68.6233	-149.585	ecological	soil metagenome	Soil	Terrestrial
SRR15421254	0.0478999	68.6233	-149.585	ecological	soil metagenome	Soil	Terrestrial
SRR15421256	0.0173602	68.6234	-149.585	ecological	soil metagenome	Soil	Terrestrial
SRR15421261	0.0140744	68.6235	-149.585	ecological	soil metagenome	Soil	Terrestrial
SRR15421268	0.0164729	70.0685	-156.106	ecological	soil metagenome	Soil	Terrestrial
SRR15421279	0.0133807	70.0685	-156.106	ecological	soil metagenome	Soil	Terrestrial
SRR15421290	0.0201968	70.0685	-156.106	ecological	soil metagenome	Soil	Terrestrial
SRR15421301	0.0220616	70.0686	-156.106	ecological	soil metagenome	Soil	Terrestrial
SRR15421312	0.0120636	70.0686	-156.106	ecological	soil metagenome	Soil	Terrestrial
SRR15421303	0.0180396	70.9985	-156.521	ecological	soil metagenome	Soil	Terrestrial
SRR15421310	0.0128899	71.1892	-156.572	ecological	soil metagenome	Soil	Terrestrial
SRR15421271	0.0135187	71.2518	-156.542	ecological	soil metagenome	Soil	Terrestrial
SRR15421284	0.0114111	71.2983	-156.539	ecological	soil metagenome	Soil	Terrestrial
SRR5659263	0.0153907	71.299	-156.61	ecological	soil metagenome	Soil	Terrestrial
SRR5660397	0.011582	71.299	-156.61	ecological	soil metagenome	Soil	Terrestrial
SRR5660398	0.0113468	71.299	-156.61	ecological	soil metagenome	Soil	Terrestrial
SRR5665647	0.0249115	71.299	-156.61	ecological	soil metagenome	Soil	Terrestrial
SRR5665648	0.0177526	71.299	-156.61	ecological	soil metagenome	Soil	Terrestrial
SRR5674536	0.0208942	71.299	-156.61	ecological	soil metagenome	Soil	Terrestrial
ERR3890106	0.0306682	55.982	-115.193	ecological	metagenome	Permafrost	Terrestrial
ERR3890108	0.0175026	56.009	-115.352	ecological	metagenome	Permafrost	Terrestrial
ERR3890107	0.0157113	56.01	-115.365	ecological	metagenome	Permafrost	Terrestrial
ERR3890110	0.0351287	56.023	-115.375	ecological	metagenome	Permafrost	Terrestrial
ERR3890109	0.0218291	56.074	-115.476	ecological	metagenome	Permafrost	Terrestrial
ERR3890103	0.0142351	59.225	-117.462	ecological	metagenome	Permafrost	Terrestrial
ERR3890105	0.0161488	59.353	-117.315	ecological	metagenome	Permafrost	Terrestrial
ERR3890104	0.0174794	59.44	-117.291	ecological	metagenome	Permafrost	Terrestrial
ERR3890102	0.0214702	59.445	-117.268	ecological	metagenome	Permafrost	Terrestrial
ERR3890099	0.0207188	62.874	-123.162	ecological	metagenome	Permafrost	Terrestrial
ERR3890097	0.0186535	63.145	-123.249	ecological	metagenome	Permafrost	Terrestrial
ERR3890096	0.0253103	63.151	-123.254	ecological	metagenome	Permafrost	Terrestrial
ERR3890098	0.0114133	63.16	-123.271	ecological	metagenome	Permafrost	Terrestrial
ERR3890094	0.0185785	67.353	-134.824	ecological	metagenome	Permafrost	Terrestrial
ERR3890091	0.131035	67.451	-134.761	ecological	metagenome	Permafrost	Terrestrial
ERR3890090	0.0260156	67.473	-134.69	ecological	metagenome	Permafrost	Terrestrial
ERR3890092	0.0616701	67.477	-134.705	ecological	metagenome	Permafrost	Terrestrial
SRR5050740	0.0132756	64.9	-147.62	ecological	permafrost metagenome	Permafrost	Terrestrial
SRR5050770	0.0130909	64.9	-147.62	ecological	permafrost metagenome	Permafrost	Terrestrial
SRR6490521	0.0152314	68.35	19.05	ecological	permafrost metagenome	Permafrost	Terrestrial
SRR6505095	0.012667	68.35	19.05	ecological	permafrost metagenome	Permafrost	Terrestrial
SRR6960558	0.0187761	68.35	19.05	ecological	permafrost metagenome	Permafrost	Terrestrial
SRR10489824	0.010479	68.6125	161.35	ecological	permafrost metagenome	Permafrost	Terrestrial
SRR10489829	0.015704	68.6125	161.35	ecological	permafrost metagenome	Permafrost	Terrestrial
SRR10489831	0.0110894	68.6125	161.35	ecological	permafrost metagenome	Permafrost	Terrestrial
SRR10489832	0.0150622	68.6125	161.35	ecological	permafrost metagenome	Permafrost	Terrestrial
SRR13451248	0.0134016	68.6125	161.35	ecological	permafrost metagenome	Permafrost	Terrestrial
SRR13615823	0.0212185	69.2	154.59	ecological	permafrost metagenome	Permafrost	Terrestrial
SRR13615824	0.0287869	69.2	154.59	ecological	permafrost metagenome	Permafrost	Terrestrial
SRR13615825	0.014252	69.2	154.59	ecological	permafrost metagenome	Permafrost	Terrestrial
SRR13615826	0.0162446	69.2	154.59	ecological	permafrost metagenome	Permafrost	Terrestrial
SRR8188253	0.0100227	69.2	154.59	ecological	metagenome	Permafrost	Terrestrial
SRR10907113	0.0429638	70.049	159.523	ecological	permafrost metagenome	Permafrost	Terrestrial
SRR10907119	0.0270118	70.049	159.523	ecological	permafrost metagenome	Permafrost	Terrestrial
SRR10907120	0.0280381	70.049	159.523	ecological	permafrost metagenome	Permafrost	Terrestrial
SRR13106730	0.100966	70.05	159.55	ecological	permafrost metagenome	Permafrost	Terrestrial
SRR13106737	0.0586456	70.05	159.55	ecological	permafrost metagenome	Permafrost	Terrestrial
SRR4242550	0.0384427	72.3741	78.6116	ecological	permafrost metagenome	Permafrost	Terrestrial
SRR10854750	0.0163186	-6.3272	-74.8136	ecological	peat metagenome	Peat	Terrestrial
SRR10854783	0.142472	-6.3272	-74.8136	ecological	peat metagenome	Peat	Terrestrial
SRR10854792	0.0146943	-6.3272	-74.8136	ecological	peat metagenome	Peat	Terrestrial
SRR10854808	0.0177409	-6.3272	-74.8136	ecological	peat metagenome	Peat	Terrestrial
SRR10854814	0.0838003	-6.3272	-74.8136	ecological	peat metagenome	Peat	Terrestrial
SRR10854827	0.068728	-6.3272	-74.8136	ecological	peat metagenome	Peat	Terrestrial
SRR10854813	0.0468145	-4.5438	-74.6258	ecological	peat metagenome	Peat	Terrestrial
SRR10854829	0.0340786	-4.5438	-74.6258	ecological	peat metagenome	Peat	Terrestrial
SRR10854835	0.0247382	-4.5438	-74.6258	ecological	peat metagenome	Peat	Terrestrial
SRR10854850	0.0313961	-4.5438	-74.6258	ecological	peat metagenome	Peat	Terrestrial
SRR10854858	0.0282223	-4.5438	-74.6258	ecological	peat metagenome	Peat	Terrestrial
SRR10854759	0.236958	-4.0712	-73.2029	ecological	peat metagenome	Peat	Terrestrial
SRR11567489	0.428547	-3.8385	-73.3213	ecological	peat metagenome	Peat	Terrestrial
SRR7004198	0.0109483	3.8381	-73.3194	ecological	peat metagenome	Peat	Terrestrial
SRR7004199	0.0478745	3.8381	-73.3194	ecological	peat metagenome	Peat	Terrestrial
SRR7004201	0.059217	3.8381	-73.3194	ecological	peat metagenome	Peat	Terrestrial
SRR7004202	0.0443984	3.8381	-73.3194	ecological	peat metagenome	Peat	Terrestrial
SRR7004338	0.0536371	3.8381	-73.3194	ecological	peat metagenome	Peat	Terrestrial
SRR7004339	0.114969	3.8381	-73.3194	ecological	peat metagenome	Peat	Terrestrial
SRR7004340	0.0541992	3.8381	-73.3194	ecological	peat metagenome	Peat	Terrestrial
SRR7004341	0.124649	3.8381	-73.3194	ecological	peat metagenome	Peat	Terrestrial
SRR7004200	0.140461	4.0627	-73.195	ecological	peat metagenome	Peat	Terrestrial
SRR7004203	0.130091	4.0627	-73.195	ecological	peat metagenome	Peat	Terrestrial
SRR7004204	0.0447943	4.0627	-73.195	ecological	peat metagenome	Peat	Terrestrial
SRR7004205	0.262217	4.0627	-73.195	ecological	peat metagenome	Peat	Terrestrial
SRR7004337	0.0276701	4.0627	-73.195	ecological	peat metagenome	Peat	Terrestrial
SRR7004342	0.0274941	4.0627	-73.195	ecological	peat metagenome	Peat	Terrestrial
SRR7004344	0.078493	4.0627	-73.195	ecological	peat metagenome	Peat	Terrestrial
SRR7004206	0.0693329	4.2396	-73.2024	ecological	peat metagenome	Peat	Terrestrial
SRR7004333	0.101939	4.2396	-73.2024	ecological	peat metagenome	Peat	Terrestrial
SRR7004334	0.146759	4.2396	-73.2024	ecological	peat metagenome	Peat	Terrestrial
SRR7004335	0.0981157	4.2396	-73.2024	ecological	peat metagenome	Peat	Terrestrial
SRR7004345	0.0174841	4.2396	-73.2024	ecological	peat metagenome	Peat	Terrestrial
SRR7004346	0.0732559	4.2396	-73.2024	ecological	peat metagenome	Peat	Terrestrial
SRR7004347	0.0217137	4.2396	-73.2024	ecological	peat metagenome	Peat	Terrestrial
SRR7006909	0.0300713	4.2396	-73.2024	ecological	peat metagenome	Peat	Terrestrial
SRR10873223	0.0274718	42.3286	-76.4792	ecological	peat metagenome	Peat	Terrestrial
SRR11601124	0.0279375	42.3286	-76.4792	ecological	peat metagenome	Peat	Terrestrial
SRR9710810	0.0282449	42.3286	-76.4792	ecological	peat metagenome	Peat	Terrestrial
SRR10873265	0.0960019	42.5488	-76.2662	ecological	peat metagenome	Peat	Terrestrial
SRR10873268	0.0100085	42.5488	-76.2662	ecological	peat metagenome	Peat	Terrestrial
SRR9711195	0.06019	42.5488	-76.2662	ecological	peat metagenome	Peat	Terrestrial
SRR9711196	0.0607394	42.5488	-76.2662	ecological	peat metagenome	Peat	Terrestrial
SRR5440535	0.415184	47.505	-93.489	ecological	peat metagenome	Peat	Terrestrial
SRR12951261	0.138181	47.5056	-93.4534	ecological	peat metagenome	Peat	Terrestrial
SRR12951262	0.251232	47.5056	-93.4534	ecological	peat metagenome	Peat	Terrestrial
SRR12951263	0.040679	47.5056	-93.4534	ecological	peat metagenome	Peat	Terrestrial
SRR12951266	0.114671	47.5056	-93.4534	ecological	peat metagenome	Peat	Terrestrial
SRR12951267	0.0389719	47.5056	-93.4534	ecological	peat metagenome	Peat	Terrestrial
SRR12951269	0.0407979	47.5056	-93.4534	ecological	peat metagenome	Peat	Terrestrial
SRR12951270	0.251014	47.5056	-93.4534	ecological	peat metagenome	Peat	Terrestrial
SRR12951271	0.168595	47.5056	-93.4534	ecological	peat metagenome	Peat	Terrestrial
SRR13021852	0.532788	47.5056	-93.4534	ecological	peat metagenome	Peat	Terrestrial
SRR13021855	0.255756	47.5056	-93.4534	ecological	peat metagenome	Peat	Terrestrial
SRR13021902	0.0899425	47.5056	-93.4534	ecological	peat metagenome	Peat	Terrestrial
SRR13021904	0.121672	47.5056	-93.4534	ecological	peat metagenome	Peat	Terrestrial
SRR13021940	0.0613192	47.5056	-93.4534	ecological	peat metagenome	Peat	Terrestrial
SRR13021941	0.0866268	47.5056	-93.4534	ecological	peat metagenome	Peat	Terrestrial
SRR13021957	0.19152	47.5056	-93.4534	ecological	peat metagenome	Peat	Terrestrial
SRR13021960	0.284746	47.5056	-93.4534	ecological	peat metagenome	Peat	Terrestrial
SRR13201562	0.0110655	47.5056	-93.4534	ecological	peat metagenome	Peat	Terrestrial
SRR13201563	0.0133573	47.5056	-93.4534	ecological	peat metagenome	Peat	Terrestrial
SRR13201612	0.062974	47.5056	-93.4534	ecological	peat metagenome	Peat	Terrestrial
SRR13201613	0.0154497	47.5056	-93.4534	ecological	peat metagenome	Peat	Terrestrial
SRR13201614	0.0166058	47.5056	-93.4534	ecological	peat metagenome	Peat	Terrestrial
SRR13201617	0.0397701	47.5056	-93.4534	ecological	peat metagenome	Peat	Terrestrial
SRR13201618	0.046988	47.5056	-93.4534	ecological	peat metagenome	Peat	Terrestrial
SRR13201821	0.0202864	47.5056	-93.4534	ecological	peat metagenome	Peat	Terrestrial
SRR13201822	0.0233096	47.5056	-93.4534	ecological	peat metagenome	Peat	Terrestrial
SRR13201824	0.094932	47.5056	-93.4534	ecological	peat metagenome	Peat	Terrestrial
SRR13201825	0.100142	47.5056	-93.4534	ecological	peat metagenome	Peat	Terrestrial
SRR13201919	0.217828	47.5056	-93.4534	ecological	peat metagenome	Peat	Terrestrial
SRR13201920	0.0226496	47.5056	-93.4534	ecological	peat metagenome	Peat	Terrestrial
SRR13201962	0.0158197	47.5056	-93.4534	ecological	peat metagenome	Peat	Terrestrial
SRR13201976	0.0171943	47.5056	-93.4534	ecological	peat metagenome	Peat	Terrestrial
SRR13202123	0.0153955	47.5056	-93.4534	ecological	peat metagenome	Peat	Terrestrial
SRR13202124	0.017116	47.5056	-93.4534	ecological	peat metagenome	Peat	Terrestrial
SRR13621567	0.0165023	47.5056	-93.4534	ecological	peat metagenome	Peat	Terrestrial
SRR13621568	0.017977	47.5056	-93.4534	ecological	peat metagenome	Peat	Terrestrial
SRR13780018	0.0169039	47.5056	-93.4534	ecological	peat metagenome	Peat	Terrestrial
SRR13780019	0.0174327	47.5056	-93.4534	ecological	peat metagenome	Peat	Terrestrial
SRR13781586	0.146468	47.5056	-93.4534	ecological	peat metagenome	Peat	Terrestrial
SRR13781756	0.0223235	47.5056	-93.4534	ecological	peat metagenome	Peat	Terrestrial
SRR13781757	0.0209866	47.5056	-93.4534	ecological	peat metagenome	Peat	Terrestrial
SRR5440529	0.033639	47.506	-93.454	ecological	peat metagenome	Peat	Terrestrial
SRR5440530	0.0143646	47.506	-93.454	ecological	peat metagenome	Peat	Terrestrial
SRR5440532	0.0511971	47.506	-93.454	ecological	peat metagenome	Peat	Terrestrial
SRR5440533	0.0178314	47.506	-93.454	ecological	peat metagenome	Peat	Terrestrial
SRR6152564	0.0144489	50.1319	11.881	ecological	peat metagenome	Peat	Terrestrial
SRR6193119	0.0126895	50.1319	11.881	ecological	peat metagenome	Peat	Terrestrial
SRR10968148	0.0144629	64.9142	-147.835	ecological	peat metagenome	Peat	Terrestrial
SRR10968168	0.0128915	64.9144	-147.835	ecological	peat metagenome	Peat	Terrestrial
SRR7151500	0.0260344	68.3532	19.0468	ecological	peat metagenome	Peat	Terrestrial
SRR7151508	0.0103741	68.3533	19.0467	ecological	peat metagenome	Peat	Terrestrial
SRR7151513	0.0210214	68.3533	19.0467	ecological	peat metagenome	Peat	Terrestrial
SRR7151514	0.022807	68.3533	19.0466	ecological	peat metagenome	Peat	Terrestrial
SRR7151517	0.0164457	68.3533	19.0466	ecological	peat metagenome	Peat	Terrestrial
SRR7151594	0.0217947	68.3533	19.0466	ecological	peat metagenome	Peat	Terrestrial
SRR7151595	0.0142648	68.3533	19.0466	ecological	peat metagenome	Peat	Terrestrial
SRR7151599	0.0200757	68.3533	19.0468	ecological	peat metagenome	Peat	Terrestrial
SRR7151600	0.0130007	68.3533	19.0468	ecological	peat metagenome	Peat	Terrestrial
SRR7151610	0.0262077	68.3533	19.0467	ecological	peat metagenome	Peat	Terrestrial
SRR7151659	0.0372794	68.3533	19.0469	ecological	peat metagenome	Peat	Terrestrial
SRR7151665	0.0102153	68.3533	19.0467	ecological	peat metagenome	Peat	Terrestrial
SRR7151714	0.0112221	68.3533	19.0466	ecological	peat metagenome	Peat	Terrestrial
SRR7151715	0.0231748	68.3533	19.0466	ecological	peat metagenome	Peat	Terrestrial
SRR7151725	0.0101695	68.3533	19.0467	ecological	peat metagenome	Peat	Terrestrial
SRR7151727	0.0103309	68.3533	19.0467	ecological	peat metagenome	Peat	Terrestrial
SRR7151728	0.0103895	68.3533	19.0467	ecological	peat metagenome	Peat	Terrestrial
SRR7151729	0.0102926	68.3533	19.0467	ecological	peat metagenome	Peat	Terrestrial
SRR7151730	0.0106701	68.3533	19.0467	ecological	peat metagenome	Peat	Terrestrial
SRR7151523	0.0143616	68.3534	19.0467	ecological	peat metagenome	Peat	Terrestrial
SRR7151566	0.0101722	68.3534	19.0468	ecological	peat metagenome	Peat	Terrestrial
SRR7151568	0.0113648	68.3534	19.0468	ecological	peat metagenome	Peat	Terrestrial
SRR7151569	0.0112495	68.3534	19.0468	ecological	peat metagenome	Peat	Terrestrial
SRR7151570	0.0115973	68.3534	19.0468	ecological	peat metagenome	Peat	Terrestrial
SRR7151571	0.0117798	68.3534	19.0468	ecological	peat metagenome	Peat	Terrestrial
SRR7151572	0.0111826	68.3534	19.0468	ecological	peat metagenome	Peat	Terrestrial
SRR7151591	0.0216662	68.3534	19.0467	ecological	peat metagenome	Peat	Terrestrial
SRR7151592	0.0162003	68.3534	19.0467	ecological	peat metagenome	Peat	Terrestrial
SRR7151603	0.014964	68.3534	19.0468	ecological	peat metagenome	Peat	Terrestrial
SRR7151604	0.0136118	68.3534	19.0468	ecological	peat metagenome	Peat	Terrestrial
SRR7151606	0.030675	68.3534	19.0468	ecological	peat metagenome	Peat	Terrestrial
SRR7151612	0.013008	68.3534	19.0467	ecological	peat metagenome	Peat	Terrestrial
SRR7151644	0.0101879	68.3534	19.0468	ecological	peat metagenome	Peat	Terrestrial
SRR7151702	0.021513	68.3534	19.0467	ecological	peat metagenome	Peat	Terrestrial
SRR7151703	0.0112191	68.3534	19.0467	ecological	peat metagenome	Peat	Terrestrial
SRR7151704	0.0136837	68.3534	19.0467	ecological	peat metagenome	Peat	Terrestrial
SRR7151705	0.0130931	68.3534	19.0467	ecological	peat metagenome	Peat	Terrestrial
SRR7151722	0.0198453	68.3534	19.0466	ecological	peat metagenome	Peat	Terrestrial
SRR7151731	0.0119765	68.3534	19.0468	ecological	peat metagenome	Peat	Terrestrial
SRR7151732	0.0114711	68.3534	19.0468	ecological	peat metagenome	Peat	Terrestrial
SRR7151742	0.0173665	68.3534	19.0467	ecological	peat metagenome	Peat	Terrestrial
SRR7151546	0.0122084	68.3535	19.0473	ecological	peat metagenome	Peat	Terrestrial
SRR12313483	0.0187552	18.27	-65.78	ecological	rock metagenome	Others	Terrestrial
SRR12313484	0.0202484	18.27	-65.78	ecological	rock metagenome	Others	Terrestrial
ERR3245381	0.0122656	4.62434	-74.0636	ecological	metagenome	Others	Terrestrial
SRR15392203	0.0117324	27.73	111.47	ecological	mine drainage metagenome	Others	Terrestrial
SRR9320187	0.0101654	43.9192	-72.2864	ecological	mine drainage metagenome	Others	Terrestrial
SRR9320192	0.0141558	43.9192	-72.2864	ecological	mine drainage metagenome	Others	Terrestrial
SRR7801942	0.112377	49.92	-124.53	ecological	lake water metagenome	Others	Terrestrial
SRR6519254	0.0428019	-77.5184	167.111	ecological	metagenome	Others	Terrestrial
SRR6519255	0.0349013	-77.5184	167.111	ecological	metagenome	Others	Terrestrial
SRR6519256	0.0132673	-77.5184	167.111	ecological	metagenome	Others	Terrestrial
SRR12120648	0.0270658	-18.297	-43.5585	ecological	cave metagenome	Others	Terrestrial
SRR8719639	0.0135554	36.56	116.38	ecological	manure metagenome	m_manure	Terrestrial
SRR12915179	0.0203104	44.677	-90.177	ecological	manure metagenome	m_manure	Terrestrial
SRR12915188	0.0163512	44.677	-90.177	ecological	manure metagenome	m_manure	Terrestrial
SRR12915228	0.0104332	44.677	-90.177	ecological	manure metagenome	m_manure	Terrestrial
SRR12915229	0.011089	44.677	-90.177	ecological	manure metagenome	m_manure	Terrestrial
SRR11296459	0.0185054	6.8494	101.017	ecological	mangrove metagenome	Mangrove sediment	Terrestrial
SRR11296458	0.0149082	6.8526	101.005	ecological	mangrove metagenome	Mangrove sediment	Terrestrial
SRR8651098	0.0126987	18.15	109.3	ecological	sediment metagenome	Mangrove sediment	Terrestrial
SRR8651100	0.0378924	18.15	109.3	ecological	sediment metagenome	Mangrove sediment	Terrestrial
SRR8651101	0.0536591	18.15	109.3	ecological	sediment metagenome	Mangrove sediment	Terrestrial
SRR13343985	0.0656763	19.58	110.33	ecological	metagenome	Mangrove sediment	Terrestrial
SRR13343987	0.109246	20.557	114.25	ecological	metagenome	Mangrove sediment	Terrestrial
SRR11793863	0.129192	21.153	110.439	ecological	sediment metagenome	Mangrove sediment	Terrestrial
SRR11793864	0.163696	21.1742	110.446	ecological	sediment metagenome	Mangrove sediment	Terrestrial
SRR13343994	0.0127653	21.24	109.11	ecological	metagenome	Mangrove sediment	Terrestrial
SRR13343995	0.148149	21.24	109.1	ecological	metagenome	Mangrove sediment	Terrestrial
SRR13343988	0.0312485	21.37	108.22	ecological	metagenome	Mangrove sediment	Terrestrial
SRR13343989	0.0747377	21.37	108.21	ecological	metagenome	Mangrove sediment	Terrestrial
SRR7188250	0.0183803	21.41	109.16	ecological	sediment metagenome	Mangrove sediment	Terrestrial
SRR7188254	0.0230782	21.41	109.16	ecological	sediment metagenome	Mangrove sediment	Terrestrial
SRR7188255	0.0480767	21.41	109.17	ecological	sediment metagenome	Mangrove sediment	Terrestrial
SRR7188256	0.0210165	21.41	109.17	ecological	sediment metagenome	Mangrove sediment	Terrestrial
SRR7188257	0.0274881	21.41	109.16	ecological	sediment metagenome	Mangrove sediment	Terrestrial
SRR13343992	0.0100211	21.911	110.262	ecological	metagenome	Mangrove sediment	Terrestrial
SRR13343993	0.238483	21.911	110.262	ecological	metagenome	Mangrove sediment	Terrestrial
SRR6811659	0.0104322	22.0109	88.4056	ecological	mangrove metagenome	Mangrove sediment	Terrestrial
SRR13343982	0.0154394	22.3142	114.012	ecological	metagenome	Mangrove sediment	Terrestrial
SRR13343983	0.0415408	22.3142	114.014	ecological	metagenome	Mangrove sediment	Terrestrial
SRR15614341	0.0104643	22.5286	114.003	ecological	metagenome	Mangrove sediment	Terrestrial
SRR15614346	0.0122391	22.5286	114.003	ecological	metagenome	Mangrove sediment	Terrestrial
SRR15614354	0.010379	22.5286	114.003	ecological	metagenome	Mangrove sediment	Terrestrial
SRR7543971	0.0149642	23.55	117.24	ecological	mangrove metagenome	Mangrove sediment	Terrestrial
SRR13343991	0.0353168	23.557	117.251	ecological	metagenome	Mangrove sediment	Terrestrial
ERR1662415	0.0120428	18.3747	-81.7973	ecological	hydrothermal vent metagenome	Hydrothermal field	Marine
ERR1662416	0.0105344	18.3747	-81.7973	ecological	hydrothermal vent metagenome	Hydrothermal field	Marine
ERR1662417	0.0104009	18.3747	-81.7973	ecological	hydrothermal vent metagenome	Hydrothermal field	Marine
ERR1662419	0.0112334	18.3747	-81.7973	ecological	hydrothermal vent metagenome	Hydrothermal field	Marine
ERR1662420	0.0114725	18.3747	-81.7973	ecological	hydrothermal vent metagenome	Hydrothermal field	Marine
ERR1662421	0.016437	18.3747	-81.7973	ecological	hydrothermal vent metagenome	Hydrothermal field	Marine
ERR1662422	0.0120405	18.3747	-81.7973	ecological	hydrothermal vent metagenome	Hydrothermal field	Marine
ERR1662423	0.0109154	18.3747	-81.7973	ecological	hydrothermal vent metagenome	Hydrothermal field	Marine
ERR1662424	0.0125736	18.3747	-81.7973	ecological	hydrothermal vent metagenome	Hydrothermal field	Marine
ERR1662426	0.01167	18.3747	-81.7973	ecological	hydrothermal vent metagenome	Hydrothermal field	Marine
ERR1662427	0.0100004	18.3747	-81.7973	ecological	hydrothermal vent metagenome	Hydrothermal field	Marine
ERR1662431	0.013245	18.3747	-81.7973	ecological	hydrothermal vent metagenome	Hydrothermal field	Marine
ERR1662432	0.0127301	18.3747	-81.7973	ecological	hydrothermal vent metagenome	Hydrothermal field	Marine
ERR1662434	0.0111031	18.3747	-81.7973	ecological	hydrothermal vent metagenome	Hydrothermal field	Marine
ERR1662435	0.0127347	18.3747	-81.7973	ecological	hydrothermal vent metagenome	Hydrothermal field	Marine
ERR1662436	0.0168067	18.3747	-81.7973	ecological	hydrothermal vent metagenome	Hydrothermal field	Marine
ERR1662437	0.0151662	18.3747	-81.7973	ecological	hydrothermal vent metagenome	Hydrothermal field	Marine
ERR1662438	0.0108618	18.3747	-81.7973	ecological	hydrothermal vent metagenome	Hydrothermal field	Marine
ERR1662439	0.0133344	18.3747	-81.7973	ecological	hydrothermal vent metagenome	Hydrothermal field	Marine
ERR1662440	0.0158856	18.3747	-81.7973	ecological	hydrothermal vent metagenome	Hydrothermal field	Marine
ERR1662441	0.0120009	18.3747	-81.7973	ecological	hydrothermal vent metagenome	Hydrothermal field	Marine
ERR1662442	0.0103148	18.3747	-81.7973	ecological	hydrothermal vent metagenome	Hydrothermal field	Marine
SRR15988951	0.013146	23.954	-108.863	ecological	Candidatus Heimdallarchaeota archaeon	Hydrothermal field	Marine
SRR15988952	0.0167337	23.954	-108.863	ecological	Candidatus Heimdallarchaeota archaeon	Hydrothermal field	Marine
SRR15988953	0.0117747	23.954	-108.863	ecological	Candidatus Heimdallarchaeota archaeon	Hydrothermal field	Marine
SRR14000031	0.0274554	23.957	-108.862	ecological	hydrothermal vent metagenome	Hydrothermal field	Marine
SRR14000032	0.0315696	23.957	-108.862	ecological	hydrothermal vent metagenome	Hydrothermal field	Marine
SRR14000035	0.0147267	23.957	-108.862	ecological	hydrothermal vent metagenome	Hydrothermal field	Marine
SRR14000036	0.0181527	23.957	-108.862	ecological	hydrothermal vent metagenome	Hydrothermal field	Marine
SRR7041837	0.0463643	27.001	-110.6	ecological	hydrothermal vent metagenome	Hydrothermal field	Marine
SRR7041838	0.0454024	27.001	-110.6	ecological	hydrothermal vent metagenome	Hydrothermal field	Marine
SRR7041863	0.149183	27.001	-110.6	ecological	hydrothermal vent metagenome	Hydrothermal field	Marine
SRR7042271	0.10557	27.001	-110.6	ecological	hydrothermal vent metagenome	Hydrothermal field	Marine
SRR7042397	0.0642887	27.001	-110.6	ecological	hydrothermal vent metagenome	Hydrothermal field	Marine
SRR7051036	0.0218844	27.0074	-110.591	ecological	hydrothermal vent metagenome	Hydrothermal field	Marine
SRR7051054	0.0341205	27.0074	-110.591	ecological	hydrothermal vent metagenome	Hydrothermal field	Marine
SRR7051055	0.0185677	27.0074	-110.591	ecological	hydrothermal vent metagenome	Hydrothermal field	Marine
SRR7051056	0.0143752	27.0074	-110.591	ecological	hydrothermal vent metagenome	Hydrothermal field	Marine
SRR7517633	0.148399	27.0074	-110.591	ecological	hydrothermal vent metagenome	Hydrothermal field	Marine
SRR7517634	0.175008	27.0074	-110.591	ecological	hydrothermal vent metagenome	Hydrothermal field	Marine
SRR5214151	0.0141286	27.0078	-111.407	ecological	marine metagenome	Hydrothermal field	Marine
SRR5214303	0.0727344	27.0078	-111.407	ecological	marine metagenome	Hydrothermal field	Marine
SRR5214304	0.0855578	27.0078	-111.407	ecological	marine metagenome	Hydrothermal field	Marine
SRR6479060	0.0517134	27.009	-111.408	ecological	sediment metagenome	Hydrothermal field	Marine
SRR7051057	0.0368939	27.0114	-110.593	ecological	hydrothermal vent metagenome	Hydrothermal field	Marine
SRR7051058	0.0830817	27.0114	-110.593	ecological	hydrothermal vent metagenome	Hydrothermal field	Marine
SRR7051071	0.0824618	27.0114	-110.593	ecological	hydrothermal vent metagenome	Hydrothermal field	Marine
SRR7051072	0.159235	27.0114	-110.593	ecological	hydrothermal vent metagenome	Hydrothermal field	Marine
SRR7051073	0.179695	27.0114	-110.593	ecological	hydrothermal vent metagenome	Hydrothermal field	Marine
SRR7051074	0.121235	27.0114	-110.593	ecological	hydrothermal vent metagenome	Hydrothermal field	Marine
SRR7051075	0.0872924	27.0114	-110.593	ecological	hydrothermal vent metagenome	Hydrothermal field	Marine
SRR7051159	0.0753783	27.0114	-110.593	ecological	hydrothermal vent metagenome	Hydrothermal field	Marine
SRR7051160	0.0338007	27.0114	-110.593	ecological	hydrothermal vent metagenome	Hydrothermal field	Marine
SRR7051211	0.0123577	27.0114	-110.596	ecological	hydrothermal vent metagenome	Hydrothermal field	Marine
SRR7051242	0.0306467	27.0114	-110.596	ecological	hydrothermal vent metagenome	Hydrothermal field	Marine
SRR7051243	0.152381	27.0114	-110.596	ecological	hydrothermal vent metagenome	Hydrothermal field	Marine
SRR7051244	0.0381205	27.0114	-110.596	ecological	hydrothermal vent metagenome	Hydrothermal field	Marine
SRR7051245	0.119102	27.0114	-110.596	ecological	hydrothermal vent metagenome	Hydrothermal field	Marine
SRR7051259	0.302826	27.0114	-110.596	ecological	hydrothermal vent metagenome	Hydrothermal field	Marine
SRR7051265	0.0108752	27.0114	-110.596	ecological	hydrothermal vent metagenome	Hydrothermal field	Marine
SRR7051268	0.0533306	27.0114	-110.596	ecological	hydrothermal vent metagenome	Hydrothermal field	Marine
SRR7051275	0.0849091	27.0114	-110.596	ecological	hydrothermal vent metagenome	Hydrothermal field	Marine
SRR7051276	0.142612	27.0114	-110.596	ecological	hydrothermal vent metagenome	Hydrothermal field	Marine
SRR7051277	0.19796	27.0114	-110.596	ecological	hydrothermal vent metagenome	Hydrothermal field	Marine
SRR7051278	0.164808	27.0114	-110.596	ecological	hydrothermal vent metagenome	Hydrothermal field	Marine
SRR7051285	0.0307213	27.0114	-110.596	ecological	hydrothermal vent metagenome	Hydrothermal field	Marine
SRR7051295	0.0859213	27.0114	-110.596	ecological	hydrothermal vent metagenome	Hydrothermal field	Marine
SRR7051296	0.0956831	27.0114	-110.596	ecological	hydrothermal vent metagenome	Hydrothermal field	Marine
SRR7051320	0.263451	27.0114	-110.596	ecological	hydrothermal vent metagenome	Hydrothermal field	Marine
SRR7051321	0.119597	27.0114	-110.596	ecological	hydrothermal vent metagenome	Hydrothermal field	Marine
SRR7051322	0.153986	27.0114	-110.596	ecological	hydrothermal vent metagenome	Hydrothermal field	Marine
SRR7051323	0.083521	27.0114	-110.596	ecological	hydrothermal vent metagenome	Hydrothermal field	Marine
SRR7517629	0.0123326	27.0114	-110.596	ecological	hydrothermal vent metagenome	Hydrothermal field	Marine
SRR7051179	0.163471	27.0118	-110.596	ecological	hydrothermal vent metagenome	Hydrothermal field	Marine
SRR7051180	0.0423339	27.0118	-110.596	ecological	hydrothermal vent metagenome	Hydrothermal field	Marine
SRR7051181	0.0472597	27.0118	-110.596	ecological	hydrothermal vent metagenome	Hydrothermal field	Marine
SRR7051182	0.165606	27.0118	-110.596	ecological	hydrothermal vent metagenome	Hydrothermal field	Marine
SRR3223410	0.221145	27.0119	-111.405	ecological	hydrothermal vent metagenome	Hydrothermal field	Marine
SRR6478753	0.126353	27.0151	-111.38	ecological	sediment metagenome	Hydrothermal field	Marine
SRR6478754	0.0608783	27.0151	-111.38	ecological	sediment metagenome	Hydrothermal field	Marine
SRR6823439	0.0181022	27.0154	-111.38	ecological	sediment metagenome	Hydrothermal field	Marine
SRR6823440	0.0792403	27.0154	-111.38	ecological	sediment metagenome	Hydrothermal field	Marine
SRR6823441	0.136794	27.0154	-111.38	ecological	sediment metagenome	Hydrothermal field	Marine
SRR6823442	0.14096	27.0154	-111.38	ecological	sediment metagenome	Hydrothermal field	Marine
SRR6664618	0.0719303	27.1004	-111.125	ecological	hydrothermal vent metagenome	Hydrothermal field	Marine
SRR6664619	0.0891234	27.1004	-111.125	ecological	hydrothermal vent metagenome	Hydrothermal field	Marine
SRR8832439	0.102393	36.6704	24.5215	ecological	sediment metagenome	Hydrothermal field	Marine
ERR694179	0.0127034	45.8799	-129.803	ecological	metagenome	Hydrothermal field	Marine
ERR694180	0.0113176	45.8799	-129.803	ecological	metagenome	Hydrothermal field	Marine
ERR694190	0.010848	45.8799	-129.803	ecological	metagenome	Hydrothermal field	Marine
ERR694192	0.0105587	45.8799	-129.803	ecological	metagenome	Hydrothermal field	Marine
ERR694194	0.0114761	45.8799	-129.803	ecological	metagenome	Hydrothermal field	Marine
ERR694195	0.0127432	45.8799	-129.803	ecological	metagenome	Hydrothermal field	Marine
SRR15826899	0.0113812	3.9956	101.393	ecological	hot springs metagenome	Hot spring sediment	Terrestrial
SRR11582157	0.0127336	10.2323	-85.5316	ecological	subsurface metagenome	Hot spring sediment	Terrestrial
SRR11582158	0.0179556	10.2323	-85.5316	ecological	subsurface metagenome	Hot spring sediment	Terrestrial
SRR11582153	0.333799	10.2906	-84.9724	ecological	subsurface metagenome	Hot spring sediment	Terrestrial
SRR11582151	0.0169672	10.3012	-85.6105	ecological	subsurface metagenome	Hot spring sediment	Terrestrial
SRR11582170	0.011177	10.3368	-85.0695	ecological	subsurface metagenome	Hot spring sediment	Terrestrial
SRR11582142	0.0103644	10.4864	-84.6872	ecological	subsurface metagenome	Hot spring sediment	Terrestrial
SRR11582167	0.0127261	10.5958	-85.2385	ecological	subsurface metagenome	Hot spring sediment	Terrestrial
SRR11582146	0.0114612	10.8984	-85.3285	ecological	subsurface metagenome	Hot spring sediment	Terrestrial
SRR16588181	0.32616	22.7994	73.4603	ecological	hot springs metagenome	Hot spring sediment	Terrestrial
SRR5581523	0.0134327	22.9831	121.209	ecological	sediment metagenome	Hot spring sediment	Terrestrial
SRR7473445	0.0343961	23.69	83.68	ecological	metagenome	Hot spring sediment	Terrestrial
SRR5468565	0.0135433	25.4401	98.4408	ecological	hot springs metagenome	Hot spring sediment	Terrestrial
SRR5468567	0.275793	25.4413	98.46	ecological	hot springs metagenome	Hot spring sediment	Terrestrial
SRR5468568	0.290272	25.4413	98.46	ecological	hot springs metagenome	Hot spring sediment	Terrestrial
SRR5214154	0.0265401	34.9956	-98.6889	ecological	hot springs metagenome	Hot spring sediment	Terrestrial
SRR5214155	0.0430821	34.9956	-98.6889	ecological	hot springs metagenome	Hot spring sediment	Terrestrial
SRR6828186	1	34.9956	-98.6889	ecological	hot springs metagenome	Hot spring sediment	Terrestrial
SRR6828225	1	34.9956	-98.6889	ecological	hot springs metagenome	Hot spring sediment	Terrestrial
SRR10519663	0.0698089	37.4127	-118.504	ecological	hot springs metagenome	Hot spring sediment	Terrestrial
SRR5216256	0.102152	37.4127	-118.504	ecological	hot springs metagenome	Hot spring sediment	Terrestrial
SRR10506057	1	37.6906	-118.844	ecological	hot springs metagenome	Hot spring sediment	Terrestrial
SRR13013693	1	37.6906	-118.844	ecological	hot springs metagenome	Hot spring sediment	Terrestrial
SRR13013699	1	37.6906	-118.844	ecological	hot springs metagenome	Hot spring sediment	Terrestrial
SRR13013994	1	37.6906	-118.844	ecological	hot springs metagenome	Hot spring sediment	Terrestrial
SRR13013998	1	37.6906	-118.844	ecological	hot springs metagenome	Hot spring sediment	Terrestrial
SRR13014003	1	37.6906	-118.844	ecological	hot springs metagenome	Hot spring sediment	Terrestrial
SRR5468562	0.231083	37.6906	-118.844	ecological	hot springs metagenome	Hot spring sediment	Terrestrial
SRR5468564	0.249649	37.6906	-118.844	ecological	hot springs metagenome	Hot spring sediment	Terrestrial
DRR082460	0.0101677	38.8	140.67	ecological	hot springs metagenome	Hot spring sediment	Terrestrial
SRR7811641	0.0611309	39.031	-122.432	ecological	sediment metagenome	Hot spring sediment	Terrestrial
SRR5216255	0.0113494	39.0314	-122.432	ecological	sediment metagenome	Hot spring sediment	Terrestrial
SRR5468518	0.0104931	40.653	-119.375	ecological	hot springs metagenome	Hot spring sediment	Terrestrial
SRR4027954	0.0240383	40.7146	-119.37	ecological	hot springs metagenome	Hot spring sediment	Terrestrial
SRR4028098	0.0325007	40.7146	-119.37	ecological	hot springs metagenome	Hot spring sediment	Terrestrial
SRR6049666	0.0870017	44.61	-110.44	ecological	hot springs metagenome	Hot spring sediment	Terrestrial
SRR5248875	0.0940293	44.611	-110.44	ecological	hot springs metagenome	Hot spring sediment	Terrestrial
SRR5248876	0.0946759	44.611	-110.44	ecological	hot springs metagenome	Hot spring sediment	Terrestrial
SRR11917416	0.0535036	45.4261	36.478	ecological	volcano metagenome	Hot spring sediment	Terrestrial
SRR5580903	0.197639	49.9543	-116.516	ecological	sediment metagenome	Hot spring sediment	Terrestrial
SRR6344962	0.140071	54.29	160.05	ecological	hot springs metagenome	Hot spring sediment	Terrestrial
SRR6311222	0.0875355	54.5	159.967	ecological	hot springs metagenome	Hot spring sediment	Terrestrial
SRR6311223	0.0884307	54.5	159.967	ecological	hot springs metagenome	Hot spring sediment	Terrestrial
SRR10095340	0.196452	59.431	-126.1	ecological	hot springs metagenome	Hot spring sediment	Terrestrial
SRR10095341	0.0824043	59.431	-126.1	ecological	hot springs metagenome	Hot spring sediment	Terrestrial
SRR10095342	0.0550264	59.431	-126.1	ecological	hot springs metagenome	Hot spring sediment	Terrestrial
SRR10095362	0.0478347	59.431	-126.1	ecological	hot springs metagenome	Hot spring sediment	Terrestrial
SRR10095373	0.0215972	59.431	-126.1	ecological	hot springs metagenome	Hot spring sediment	Terrestrial
ERR575693	0.01437	-12.6285	132.885	ecological	sediment metagenome	Freshwater sediment	Terrestrial
ERR575694	0.0149017	-12.6285	132.885	ecological	sediment metagenome	Freshwater sediment	Terrestrial
ERR575695	0.0158214	-12.6285	132.885	ecological	sediment metagenome	Freshwater sediment	Terrestrial
ERR575696	0.0175543	-12.6285	132.885	ecological	sediment metagenome	Freshwater sediment	Terrestrial
ERR575697	0.0188415	-12.6285	132.885	ecological	sediment metagenome	Freshwater sediment	Terrestrial
ERR575698	0.0155192	-12.6285	132.885	ecological	sediment metagenome	Freshwater sediment	Terrestrial
ERR575699	0.0135326	-12.6285	132.885	ecological	sediment metagenome	Freshwater sediment	Terrestrial
ERR575700	0.014284	-12.6285	132.885	ecological	sediment metagenome	Freshwater sediment	Terrestrial
ERR575701	0.0136772	-12.6285	132.885	ecological	sediment metagenome	Freshwater sediment	Terrestrial
ERR575702	0.0145663	-12.6285	132.885	ecological	sediment metagenome	Freshwater sediment	Terrestrial
ERR575703	0.0156522	-12.6285	132.885	ecological	sediment metagenome	Freshwater sediment	Terrestrial
ERR575704	0.0147553	-12.6285	132.885	ecological	sediment metagenome	Freshwater sediment	Terrestrial
ERR575705	0.0205528	-12.6285	132.885	ecological	sediment metagenome	Freshwater sediment	Terrestrial
ERR575707	0.0190811	-12.6285	132.885	ecological	sediment metagenome	Freshwater sediment	Terrestrial
ERR575708	0.0194623	-12.6285	132.885	ecological	sediment metagenome	Freshwater sediment	Terrestrial
ERR575709	0.0176912	-12.6285	132.885	ecological	sediment metagenome	Freshwater sediment	Terrestrial
ERR575710	0.0215539	-12.6285	132.885	ecological	sediment metagenome	Freshwater sediment	Terrestrial
SRR5092332	0.0429797	23.48	116.77	ecological	sediment metagenome	Freshwater sediment	Terrestrial
SRR5278573	0.0111447	30.17	121.23	ecological	sediment metagenome	Freshwater sediment	Terrestrial
SRR5278576	0.0121755	30.17	121.23	ecological	sediment metagenome	Freshwater sediment	Terrestrial
SRR5278584	0.0187285	30.17	121.23	ecological	sediment metagenome	Freshwater sediment	Terrestrial
SRR5329395	0.0188829	30.17	121.23	ecological	sediment metagenome	Freshwater sediment	Terrestrial
SRR5399793	0.0109484	30.17	121.23	ecological	aquatic metagenome	Freshwater sediment	Terrestrial
SRR5399794	0.0109077	30.17	121.23	ecological	aquatic metagenome	Freshwater sediment	Terrestrial
SRR13038211	0.0201115	35.97	-84.36	ecological	sediment metagenome	Freshwater sediment	Terrestrial
SRR9163911	0.0154257	36.72	-121.68	ecological	sediment metagenome	Freshwater sediment	Terrestrial
SRR6814546	0.0111471	38.37	-81.69	ecological	sediment metagenome	Freshwater sediment	Terrestrial
SRR6814547	0.0112256	38.37	-81.69	ecological	sediment metagenome	Freshwater sediment	Terrestrial
SRR1605725	0.079322	39.5369	-107.783	ecological	sediment metagenome	Freshwater sediment	Terrestrial
SRR1605785	0.113226	39.5369	-107.783	ecological	sediment metagenome	Freshwater sediment	Terrestrial
SRR1605797	0.0715503	39.5369	-107.783	ecological	sediment metagenome	Freshwater sediment	Terrestrial
SRR2090149	0.0582006	39.5369	-107.783	ecological	sediment metagenome	Freshwater sediment	Terrestrial
SRR2090150	0.0584886	39.5369	-107.783	ecological	sediment metagenome	Freshwater sediment	Terrestrial
SRR2090151	0.0470189	39.5369	-107.783	ecological	sediment metagenome	Freshwater sediment	Terrestrial
ERR2193538	0.0141212	41.4528	-90.7633	ecological	sediment metagenome	Freshwater sediment	Terrestrial
ERR2193539	0.0129633	41.4528	-90.7633	ecological	sediment metagenome	Freshwater sediment	Terrestrial
ERR2193540	0.0169987	41.4528	-90.7633	ecological	sediment metagenome	Freshwater sediment	Terrestrial
ERR2193541	0.0101456	41.4528	-90.7633	ecological	sediment metagenome	Freshwater sediment	Terrestrial
ERR2193543	0.0282156	41.4528	-90.7633	ecological	sediment metagenome	Freshwater sediment	Terrestrial
ERR2272677	0.0141212	41.4528	-90.7633	ecological	sediment metagenome	Freshwater sediment	Terrestrial
ERR2272678	0.0129633	41.4528	-90.7633	ecological	sediment metagenome	Freshwater sediment	Terrestrial
ERR2272679	0.0169987	41.4528	-90.7633	ecological	sediment metagenome	Freshwater sediment	Terrestrial
ERR2272680	0.0101456	41.4528	-90.7633	ecological	sediment metagenome	Freshwater sediment	Terrestrial
ERR2272682	0.0282156	41.4528	-90.7633	ecological	sediment metagenome	Freshwater sediment	Terrestrial
SRR15699983	0.010714	-21.2686	-69.618	ecological	microbial mat metagenome	Freshwater sediment	Terrestrial
SRR7048218	0.0152658	-21.2686	-69.618	ecological	microbial mat metagenome	Freshwater sediment	Terrestrial
SRR7048220	0.0121196	-21.2686	-69.618	ecological	microbial mat metagenome	Freshwater sediment	Terrestrial
SRR13162660	0.0186512	31.11	119.09	ecological	metagenome	Freshwater sediment	Terrestrial
SRR13162650	0.042595	31.13	119.08	ecological	metagenome	Freshwater sediment	Terrestrial
SRR13162659	0.0301286	31.14	119.09	ecological	metagenome	Freshwater sediment	Terrestrial
SRR13162658	0.0364212	31.15	119.1	ecological	metagenome	Freshwater sediment	Terrestrial
SRR5831669	0.0114834	32.59	-85.49	ecological	pond metagenome	Freshwater sediment	Terrestrial
SRR10090853	0.258412	49.2634	-123.25	ecological	metagenome	Freshwater sediment	Terrestrial
SRR10090854	0.282572	49.2634	-123.25	ecological	metagenome	Freshwater sediment	Terrestrial
SRR10090855	0.33127	49.2634	-123.25	ecological	metagenome	Freshwater sediment	Terrestrial
SRR10090856	0.352375	49.2634	-123.25	ecological	metagenome	Freshwater sediment	Terrestrial
SRR10090857	0.232866	49.2634	-123.25	ecological	metagenome	Freshwater sediment	Terrestrial
SRR10090858	0.298943	49.2634	-123.25	ecological	metagenome	Freshwater sediment	Terrestrial
SRR10090863	0.143876	49.2634	-123.25	ecological	metagenome	Freshwater sediment	Terrestrial
SRR10090864	0.40401	49.2634	-123.25	ecological	metagenome	Freshwater sediment	Terrestrial
SRR10090865	0.329504	49.2634	-123.25	ecological	metagenome	Freshwater sediment	Terrestrial
SRR10090866	0.168688	49.2634	-123.25	ecological	metagenome	Freshwater sediment	Terrestrial
SRR10090867	0.424999	49.2634	-123.25	ecological	metagenome	Freshwater sediment	Terrestrial
SRR10090868	0.161093	49.2634	-123.25	ecological	metagenome	Freshwater sediment	Terrestrial
SRR10090869	0.431307	49.2634	-123.25	ecological	metagenome	Freshwater sediment	Terrestrial
SRR10090873	0.210753	49.2634	-123.25	ecological	metagenome	Freshwater sediment	Terrestrial
SRR10090874	0.291443	49.2634	-123.25	ecological	metagenome	Freshwater sediment	Terrestrial
SRR10090875	0.244604	49.2634	-123.25	ecological	metagenome	Freshwater sediment	Terrestrial
SRR10090877	0.300129	49.2634	-123.25	ecological	metagenome	Freshwater sediment	Terrestrial
SRR10090878	0.224037	49.2634	-123.25	ecological	metagenome	Freshwater sediment	Terrestrial
SRR10090879	0.313652	49.2634	-123.25	ecological	metagenome	Freshwater sediment	Terrestrial
SRR10090880	0.227403	49.2634	-123.25	ecological	metagenome	Freshwater sediment	Terrestrial
SRR10090881	0.324798	49.2634	-123.25	ecological	metagenome	Freshwater sediment	Terrestrial
SRR10090882	0.230714	49.2634	-123.25	ecological	metagenome	Freshwater sediment	Terrestrial
SRR10090883	0.237138	49.2634	-123.25	ecological	metagenome	Freshwater sediment	Terrestrial
SRR10090884	0.298817	49.2634	-123.25	ecological	metagenome	Freshwater sediment	Terrestrial
SRR10090888	0.280797	49.2634	-123.25	ecological	metagenome	Freshwater sediment	Terrestrial
SRR10090889	0.311895	49.2634	-123.25	ecological	metagenome	Freshwater sediment	Terrestrial
SRR10090890	0.283017	49.2634	-123.25	ecological	metagenome	Freshwater sediment	Terrestrial
SRR10090891	0.323043	49.2634	-123.25	ecological	metagenome	Freshwater sediment	Terrestrial
SRR10032893	0.0191664	-2.0288	29.1756	ecological	lake water metagenome	Freshwater sediment	Terrestrial
SRR8437245	0.011312	49.68	-124.009	ecological	lake water metagenome	Freshwater sediment	Terrestrial
SRR8437275	0.0104194	49.68	-124.009	ecological	lake water metagenome	Freshwater sediment	Terrestrial
SRR8437277	0.0102305	49.68	-124.009	ecological	lake water metagenome	Freshwater sediment	Terrestrial
SRR7801935	0.0340816	49.92	-124.53	ecological	lake water metagenome	Freshwater sediment	Terrestrial
SRR7801936	0.0197204	49.92	-124.53	ecological	lake water metagenome	Freshwater sediment	Terrestrial
SRR7801937	0.0558981	49.92	-124.53	ecological	lake water metagenome	Freshwater sediment	Terrestrial
SRR7801938	0.0364136	49.92	-124.53	ecological	lake water metagenome	Freshwater sediment	Terrestrial
SRR7801941	0.0938909	49.92	-124.53	ecological	lake water metagenome	Freshwater sediment	Terrestrial
SRR14802572	0.0984824	-26.44	153.06	ecological	sediment metagenome	Freshwater sediment	Terrestrial
SRR14802573	0.621527	-26.44	153.06	ecological	sediment metagenome	Freshwater sediment	Terrestrial
SRR14802574	0.0937384	-26.44	153.06	ecological	sediment metagenome	Freshwater sediment	Terrestrial
SRR14817123	0.0685588	-26.44	153.06	ecological	sediment metagenome	Freshwater sediment	Terrestrial
SRR5215464	0.829109	-2.75	121.05	ecological	sediment metagenome	Freshwater sediment	Terrestrial
SRR5215466	0.668674	-2.75	121.05	ecological	sediment metagenome	Freshwater sediment	Terrestrial
SRR17165207	0.0271246	19.29	85.8	ecological	sediment metagenome	Freshwater sediment	Terrestrial
SRR17165213	0.0319031	19.44	85.13	ecological	sediment metagenome	Freshwater sediment	Terrestrial
SRR8652706	0.283014	19.51	-98.55	ecological	sediment metagenome	Freshwater sediment	Terrestrial
SRR8652707	0.256304	19.51	-98.55	ecological	sediment metagenome	Freshwater sediment	Terrestrial
SRR8652708	0.270769	19.51	-98.55	ecological	sediment metagenome	Freshwater sediment	Terrestrial
SRR8652709	0.365292	19.51	-98.55	ecological	sediment metagenome	Freshwater sediment	Terrestrial
SRR8652710	0.590699	19.51	-98.55	ecological	sediment metagenome	Freshwater sediment	Terrestrial
SRR8652711	0.572631	19.51	-98.55	ecological	sediment metagenome	Freshwater sediment	Terrestrial
SRR8652712	0.474826	19.51	-98.55	ecological	sediment metagenome	Freshwater sediment	Terrestrial
SRR8652713	0.0954975	19.51	-98.55	ecological	sediment metagenome	Freshwater sediment	Terrestrial
SRR8652715	0.466974	19.51	-98.55	ecological	sediment metagenome	Freshwater sediment	Terrestrial
SRR17165210	0.0228528	19.69	85.41	ecological	sediment metagenome	Freshwater sediment	Terrestrial
SRR17165201	0.0330497	19.78	85.3	ecological	sediment metagenome	Freshwater sediment	Terrestrial
SRR17165212	0.0347586	19.82	85.4	ecological	sediment metagenome	Freshwater sediment	Terrestrial
SRR17165200	0.0377901	19.84	85.4	ecological	sediment metagenome	Freshwater sediment	Terrestrial
SRR12349251	0.0339864	22.9917	115.398	ecological	sediment metagenome	Freshwater sediment	Terrestrial
SRR12349261	0.0194252	22.9917	115.398	ecological	sediment metagenome	Freshwater sediment	Terrestrial
SRR12349263	0.0180213	22.9917	115.398	ecological	sediment metagenome	Freshwater sediment	Terrestrial
SRR12349264	0.0242673	22.9917	115.398	ecological	sediment metagenome	Freshwater sediment	Terrestrial
SRR12349271	0.0295874	22.9917	115.398	ecological	sediment metagenome	Freshwater sediment	Terrestrial
SRR12349272	0.0289615	22.9917	115.398	ecological	sediment metagenome	Freshwater sediment	Terrestrial
SRR3944680	0.0259392	23.48	116.77	ecological	sediment metagenome	Freshwater sediment	Terrestrial
SRR12639244	0.0151623	24.9	102.66	ecological	freshwater metagenome	Freshwater sediment	Terrestrial
SRR12639246	0.0154751	24.9	102.66	ecological	freshwater metagenome	Freshwater sediment	Terrestrial
SRR12639241	0.0741858	25.67	100.12	ecological	freshwater metagenome	Freshwater sediment	Terrestrial
SRR12639243	0.10454	25.67	100.12	ecological	freshwater metagenome	Freshwater sediment	Terrestrial
SRR11935579	0.0877685	32.81	35.6	ecological	sediment metagenome	Freshwater sediment	Terrestrial
SRR11935580	0.0856126	32.81	35.6	ecological	sediment metagenome	Freshwater sediment	Terrestrial
SRR11935581	0.084063	32.81	35.6	ecological	sediment metagenome	Freshwater sediment	Terrestrial
SRR11935582	0.0465178	32.81	35.6	ecological	sediment metagenome	Freshwater sediment	Terrestrial
SRR13566431	0.0114345	32.9942	118.674	ecological	sediment metagenome	Freshwater sediment	Terrestrial
SRR13566437	0.0122946	32.9942	118.674	ecological	sediment metagenome	Freshwater sediment	Terrestrial
SRR13566439	0.011693	32.9942	118.674	ecological	sediment metagenome	Freshwater sediment	Terrestrial
SRR12283340	0.0191791	33.1447	-81.4044	ecological	sediment metagenome	Freshwater sediment	Terrestrial
SRR12283341	0.0178469	33.1447	-81.4044	ecological	sediment metagenome	Freshwater sediment	Terrestrial
SRR12283346	0.0260966	33.1447	-81.4044	ecological	sediment metagenome	Freshwater sediment	Terrestrial
SRR12283347	0.0153356	33.1447	-81.4044	ecological	sediment metagenome	Freshwater sediment	Terrestrial
SRR12283348	0.0182619	33.1447	-81.4044	ecological	sediment metagenome	Freshwater sediment	Terrestrial
SRR12283459	0.0154582	33.1447	-81.4044	ecological	sediment metagenome	Freshwater sediment	Terrestrial
SRR12283472	0.0176552	33.1447	-81.4044	ecological	sediment metagenome	Freshwater sediment	Terrestrial
SRR12283473	0.015205	33.1447	-81.4044	ecological	sediment metagenome	Freshwater sediment	Terrestrial
SRR12283484	0.0140938	33.1447	-81.4044	ecological	sediment metagenome	Freshwater sediment	Terrestrial
SRR12283511	0.0150692	33.1447	-81.4044	ecological	sediment metagenome	Freshwater sediment	Terrestrial
SRR12283537	0.0143992	33.1447	-81.4044	ecological	sediment metagenome	Freshwater sediment	Terrestrial
SRR12283671	0.015357	33.1447	-81.4044	ecological	sediment metagenome	Freshwater sediment	Terrestrial
SRR12283722	0.0169722	33.1447	-81.4044	ecological	sediment metagenome	Freshwater sediment	Terrestrial
SRR12284188	0.0174631	33.1447	-81.4044	ecological	sediment metagenome	Freshwater sediment	Terrestrial
SRR12286142	0.0200354	33.1447	-81.4044	ecological	sediment metagenome	Freshwater sediment	Terrestrial
SRR12286912	0.0166961	33.1447	-81.4044	ecological	sediment metagenome	Freshwater sediment	Terrestrial
SRR12290427	0.0115913	33.1447	-81.4044	ecological	sediment metagenome	Freshwater sediment	Terrestrial
SRR12290432	0.0138356	33.1447	-81.4044	ecological	sediment metagenome	Freshwater sediment	Terrestrial
SRR12295678	0.0153627	33.1447	-81.4044	ecological	sediment metagenome	Freshwater sediment	Terrestrial
SRR12295680	0.0173338	33.1447	-81.4044	ecological	sediment metagenome	Freshwater sediment	Terrestrial
SRR12300269	0.0163571	33.1447	-81.4044	ecological	sediment metagenome	Freshwater sediment	Terrestrial
SRR12300270	0.0205403	33.1447	-81.4044	ecological	sediment metagenome	Freshwater sediment	Terrestrial
SRR12300380	0.0162684	33.1447	-81.4044	ecological	sediment metagenome	Freshwater sediment	Terrestrial
SRR12300416	0.0168605	33.1447	-81.4044	ecological	sediment metagenome	Freshwater sediment	Terrestrial
SRR12300422	0.0176759	33.1447	-81.4044	ecological	sediment metagenome	Freshwater sediment	Terrestrial
SRR12300528	0.015271	33.1447	-81.4044	ecological	sediment metagenome	Freshwater sediment	Terrestrial
SRR12300599	0.0148818	33.1447	-81.4044	ecological	sediment metagenome	Freshwater sediment	Terrestrial
SRR12301097	0.0161431	33.1447	-81.4044	ecological	sediment metagenome	Freshwater sediment	Terrestrial
SRR12301147	0.0157796	33.1447	-81.4044	ecological	sediment metagenome	Freshwater sediment	Terrestrial
SRR12302714	0.0119197	33.1447	-81.4044	ecological	sediment metagenome	Freshwater sediment	Terrestrial
SRR12302755	0.0152383	33.1447	-81.4044	ecological	sediment metagenome	Freshwater sediment	Terrestrial
SRR12303142	0.015357	33.1447	-81.4044	ecological	sediment metagenome	Freshwater sediment	Terrestrial
SRR12304305	0.017923	33.1447	-81.4044	ecological	sediment metagenome	Freshwater sediment	Terrestrial
SRR12304675	0.0143366	33.1447	-81.4044	ecological	sediment metagenome	Freshwater sediment	Terrestrial
SRR12304681	0.0152804	33.1447	-81.4044	ecological	sediment metagenome	Freshwater sediment	Terrestrial
SRR12305134	0.0142614	33.1447	-81.4044	ecological	sediment metagenome	Freshwater sediment	Terrestrial
SRR12305142	0.014315	33.1447	-81.4044	ecological	sediment metagenome	Freshwater sediment	Terrestrial
SRR12313351	0.0155076	33.1447	-81.4044	ecological	sediment metagenome	Freshwater sediment	Terrestrial
SRR12313352	0.0167071	33.1447	-81.4044	ecological	sediment metagenome	Freshwater sediment	Terrestrial
SRR12313752	0.0311692	33.1447	-81.4044	ecological	sediment metagenome	Freshwater sediment	Terrestrial
SRR12313753	0.0158002	33.1447	-81.4044	ecological	sediment metagenome	Freshwater sediment	Terrestrial
SRR12313754	0.0142199	33.1447	-81.4044	ecological	sediment metagenome	Freshwater sediment	Terrestrial
SRR12315277	0.0276376	33.1447	-81.4044	ecological	sediment metagenome	Freshwater sediment	Terrestrial
SRR12315278	0.0182265	33.1447	-81.4044	ecological	sediment metagenome	Freshwater sediment	Terrestrial
SRR12315382	0.0159014	33.1447	-81.4044	ecological	sediment metagenome	Freshwater sediment	Terrestrial
SRR12315393	0.0179495	33.1447	-81.4044	ecological	sediment metagenome	Freshwater sediment	Terrestrial
SRR12315397	0.0194125	33.1447	-81.4044	ecological	sediment metagenome	Freshwater sediment	Terrestrial
SRR12315408	0.0148758	33.1447	-81.4044	ecological	sediment metagenome	Freshwater sediment	Terrestrial
SRR12315412	0.0137097	33.1447	-81.4044	ecological	sediment metagenome	Freshwater sediment	Terrestrial
SRR12315413	0.0144845	33.1447	-81.4044	ecological	sediment metagenome	Freshwater sediment	Terrestrial
SRR12315414	0.0136079	33.1447	-81.4044	ecological	sediment metagenome	Freshwater sediment	Terrestrial
SRR12315425	0.0184234	33.1447	-81.4044	ecological	sediment metagenome	Freshwater sediment	Terrestrial
SRR12315450	0.018001	33.1447	-81.4044	ecological	sediment metagenome	Freshwater sediment	Terrestrial
SRR12315452	0.0177369	33.1447	-81.4044	ecological	sediment metagenome	Freshwater sediment	Terrestrial
SRR12315471	0.0195994	33.1447	-81.4044	ecological	sediment metagenome	Freshwater sediment	Terrestrial
SRR12315481	0.0145348	33.1447	-81.4044	ecological	sediment metagenome	Freshwater sediment	Terrestrial
SRR12315482	0.0117797	33.1447	-81.4044	ecological	sediment metagenome	Freshwater sediment	Terrestrial
SRR12315484	0.0142054	33.1447	-81.4044	ecological	sediment metagenome	Freshwater sediment	Terrestrial
SRR12315501	0.013055	33.1447	-81.4044	ecological	sediment metagenome	Freshwater sediment	Terrestrial
SRR12315502	0.0142364	33.1447	-81.4044	ecological	sediment metagenome	Freshwater sediment	Terrestrial
SRR12315763	0.0155101	33.1447	-81.4044	ecological	sediment metagenome	Freshwater sediment	Terrestrial
SRR12315765	0.0194803	33.1447	-81.4044	ecological	sediment metagenome	Freshwater sediment	Terrestrial
SRR12315766	0.0196861	33.1447	-81.4044	ecological	sediment metagenome	Freshwater sediment	Terrestrial
SRR12315779	0.01661	33.1447	-81.4044	ecological	sediment metagenome	Freshwater sediment	Terrestrial
SRR12315794	0.0147068	33.1447	-81.4044	ecological	sediment metagenome	Freshwater sediment	Terrestrial
SRR12316167	0.0147804	33.1447	-81.4044	ecological	sediment metagenome	Freshwater sediment	Terrestrial
SRR12316352	0.0174277	33.1447	-81.4044	ecological	sediment metagenome	Freshwater sediment	Terrestrial
SRR12316536	0.0158894	33.1447	-81.4044	ecological	sediment metagenome	Freshwater sediment	Terrestrial
SRR12316545	0.0165297	33.1447	-81.4044	ecological	sediment metagenome	Freshwater sediment	Terrestrial
SRR12316761	0.0137004	33.1447	-81.4044	ecological	sediment metagenome	Freshwater sediment	Terrestrial
SRR12316775	0.0189532	33.1447	-81.4044	ecological	sediment metagenome	Freshwater sediment	Terrestrial
SRR12686372	0.0139947	33.1447	-81.4044	ecological	sediment metagenome	Freshwater sediment	Terrestrial
SRR12686373	0.011055	33.1447	-81.4044	ecological	sediment metagenome	Freshwater sediment	Terrestrial
SRR12686514	0.0132815	33.1447	-81.4044	ecological	sediment metagenome	Freshwater sediment	Terrestrial
SRR12686515	0.0102727	33.1447	-81.4044	ecological	sediment metagenome	Freshwater sediment	Terrestrial
SRR12686528	0.0132095	33.1447	-81.4044	ecological	sediment metagenome	Freshwater sediment	Terrestrial
SRR12686529	0.0163348	33.1447	-81.4044	ecological	sediment metagenome	Freshwater sediment	Terrestrial
SRR12686538	0.0151756	33.1447	-81.4044	ecological	sediment metagenome	Freshwater sediment	Terrestrial
SRR12686555	0.0121826	33.1447	-81.4044	ecological	sediment metagenome	Freshwater sediment	Terrestrial
SRR12686556	0.0148936	33.1447	-81.4044	ecological	sediment metagenome	Freshwater sediment	Terrestrial
SRR12686588	0.0126931	33.1447	-81.4044	ecological	sediment metagenome	Freshwater sediment	Terrestrial
SRR12686601	0.0149215	33.1447	-81.4044	ecological	sediment metagenome	Freshwater sediment	Terrestrial
SRR12687060	0.0154733	33.1447	-81.4044	ecological	sediment metagenome	Freshwater sediment	Terrestrial
SRR10997825	0.150997	36.0103	-84.2696	ecological	sediment metagenome	Freshwater sediment	Terrestrial
SRR10997847	0.0528464	36.0103	-84.2696	ecological	sediment metagenome	Freshwater sediment	Terrestrial
SRR10997848	0.123682	36.0103	-84.2696	ecological	sediment metagenome	Freshwater sediment	Terrestrial
SRR10997849	0.110187	36.0103	-84.2696	ecological	sediment metagenome	Freshwater sediment	Terrestrial
SRR10997850	0.0419514	36.0103	-84.2696	ecological	sediment metagenome	Freshwater sediment	Terrestrial
SRR10997852	0.0503062	36.0103	-84.2696	ecological	sediment metagenome	Freshwater sediment	Terrestrial
SRR10997853	0.0556865	36.0103	-84.2696	ecological	sediment metagenome	Freshwater sediment	Terrestrial
SRR10997864	0.0524877	36.0103	-84.2696	ecological	sediment metagenome	Freshwater sediment	Terrestrial
SRR10997865	0.0479337	36.0103	-84.2696	ecological	sediment metagenome	Freshwater sediment	Terrestrial
SRR10997866	0.0666834	36.0103	-84.2696	ecological	sediment metagenome	Freshwater sediment	Terrestrial
SRR10997867	0.0799812	36.0103	-84.2696	ecological	sediment metagenome	Freshwater sediment	Terrestrial
SRR10997868	0.0707514	36.0103	-84.2696	ecological	sediment metagenome	Freshwater sediment	Terrestrial
SRR10997872	0.0608175	36.0103	-84.2696	ecological	sediment metagenome	Freshwater sediment	Terrestrial
SRR10997881	0.0480188	36.0103	-84.2696	ecological	sediment metagenome	Freshwater sediment	Terrestrial
SRR10997882	0.0522923	36.0103	-84.2696	ecological	sediment metagenome	Freshwater sediment	Terrestrial
SRR10997883	0.028736	36.0103	-84.2696	ecological	sediment metagenome	Freshwater sediment	Terrestrial
SRR10997884	0.027693	36.0103	-84.2696	ecological	sediment metagenome	Freshwater sediment	Terrestrial
SRR10997885	0.021244	36.0103	-84.2696	ecological	sediment metagenome	Freshwater sediment	Terrestrial
SRR4089354	0.112077	37.71	21.03	ecological	sediment metagenome	Freshwater sediment	Terrestrial
SRR4089357	0.39454	37.71	21.03	ecological	sediment metagenome	Freshwater sediment	Terrestrial
SRR4089358	0.011168	37.71	21.03	ecological	sediment metagenome	Freshwater sediment	Terrestrial
SRR4089359	0.151509	37.71	21.03	ecological	sediment metagenome	Freshwater sediment	Terrestrial
SRR4089360	0.441144	37.71	21.03	ecological	sediment metagenome	Freshwater sediment	Terrestrial
SRR4089355	0.272013	37.73	21.06	ecological	sediment metagenome	Freshwater sediment	Terrestrial
SRR4089356	0.345237	37.73	21.06	ecological	sediment metagenome	Freshwater sediment	Terrestrial
SRR4089361	0.168698	37.73	21.06	ecological	sediment metagenome	Freshwater sediment	Terrestrial
SRR4089362	0.390674	37.73	21.06	ecological	sediment metagenome	Freshwater sediment	Terrestrial
SRR4089363	0.423726	37.73	21.06	ecological	sediment metagenome	Freshwater sediment	Terrestrial
SRR4089364	0.119341	37.73	21.06	ecological	sediment metagenome	Freshwater sediment	Terrestrial
SRR6231310	0.0282156	41.4528	-90.7633	ecological	sediment metagenome	Freshwater sediment	Terrestrial
SRR6231313	0.0141212	41.4528	-90.7633	ecological	sediment metagenome	Freshwater sediment	Terrestrial
SRR6231314	0.0129633	41.4528	-90.7633	ecological	sediment metagenome	Freshwater sediment	Terrestrial
SRR6231315	0.0169987	41.4528	-90.7633	ecological	sediment metagenome	Freshwater sediment	Terrestrial
SRR6231316	0.0101456	41.4528	-90.7633	ecological	sediment metagenome	Freshwater sediment	Terrestrial
SRR7614767	0.0151755	44.0553	28.6053	ecological	sediment metagenome	Freshwater sediment	Terrestrial
SRR7615342	0.013271	44.6085	27.3314	ecological	sediment metagenome	Freshwater sediment	Terrestrial
ERR1743278	0.0125698	46.4527	-80.9432	ecological	metagenome	Freshwater sediment	Terrestrial
ERR1743281	0.0160204	46.4527	-80.9432	ecological	metagenome	Freshwater sediment	Terrestrial
ERR1743294	0.0100674	46.4527	-80.9432	ecological	metagenome	Freshwater sediment	Terrestrial
ERR1743297	0.0113791	46.4527	-80.9432	ecological	metagenome	Freshwater sediment	Terrestrial
ERR1743304	0.0129525	46.4527	-80.9432	ecological	metagenome	Freshwater sediment	Terrestrial
ERR1743305	0.0414724	46.4527	-80.9432	ecological	metagenome	Freshwater sediment	Terrestrial
ERR1743307	0.013943	46.4527	-80.9432	ecological	metagenome	Freshwater sediment	Terrestrial
ERR1743308	0.0158124	46.4527	-80.9432	ecological	metagenome	Freshwater sediment	Terrestrial
ERR1743311	0.0148535	46.4527	-80.9432	ecological	metagenome	Freshwater sediment	Terrestrial
ERR1743312	0.0218482	46.4527	-80.9432	ecological	metagenome	Freshwater sediment	Terrestrial
ERR1743320	0.0214619	46.4527	-80.9432	ecological	metagenome	Freshwater sediment	Terrestrial
SRR11849544	0.0237986	46.9968	8.347	ecological	sediment metagenome	Freshwater sediment	Terrestrial
SRR12667318	0.0286484	47.1639	8.4969	ecological	sediment metagenome	Freshwater sediment	Terrestrial
SRR11849220	0.0121346	47.2832	8.5937	ecological	sediment metagenome	Freshwater sediment	Terrestrial
SRR11704800	0.0553534	48.02	-122.8	ecological	sediment metagenome	Freshwater sediment	Terrestrial
ERR3804373	0.144958	51.3047	23.3656	ecological	sediment metagenome	Freshwater sediment	Terrestrial
ERR3804374	0.135614	51.3047	23.3656	ecological	sediment metagenome	Freshwater sediment	Terrestrial
ERR3804375	0.125215	51.3047	23.3656	ecological	sediment metagenome	Freshwater sediment	Terrestrial
ERR3804376	0.133545	51.3047	23.3656	ecological	sediment metagenome	Freshwater sediment	Terrestrial
ERR3804377	0.376456	51.3047	23.3656	ecological	sediment metagenome	Freshwater sediment	Terrestrial
ERR3804378	0.376248	51.3047	23.3656	ecological	sediment metagenome	Freshwater sediment	Terrestrial
ERR4334725	0.0165131	51.3047	23.3656	ecological	sediment metagenome	Freshwater sediment	Terrestrial
ERR4334726	0.0167468	51.3047	23.3656	ecological	sediment metagenome	Freshwater sediment	Terrestrial
ERR4334727	0.076683	51.3047	23.3656	ecological	sediment metagenome	Freshwater sediment	Terrestrial
ERR4334728	0.0749891	51.3047	23.3656	ecological	sediment metagenome	Freshwater sediment	Terrestrial
ERR4334729	0.120213	51.3047	23.3656	ecological	sediment metagenome	Freshwater sediment	Terrestrial
ERR4334730	0.124684	51.3047	23.3656	ecological	sediment metagenome	Freshwater sediment	Terrestrial
ERR4334731	0.225162	51.3047	23.3656	ecological	sediment metagenome	Freshwater sediment	Terrestrial
ERR4334732	0.233133	51.3047	23.3656	ecological	sediment metagenome	Freshwater sediment	Terrestrial
ERR4334733	0.261004	51.3047	23.3656	ecological	sediment metagenome	Freshwater sediment	Terrestrial
ERR4334734	0.254928	51.3047	23.3656	ecological	sediment metagenome	Freshwater sediment	Terrestrial
ERR4334735	0.355244	51.3047	23.3656	ecological	sediment metagenome	Freshwater sediment	Terrestrial
ERR4334736	0.248087	51.3047	23.3656	ecological	sediment metagenome	Freshwater sediment	Terrestrial
SRR13759110	0.0109448	52.29	106.05	ecological	metagenome	Freshwater sediment	Terrestrial
SRR7268124	0.0680444	52.32	-121.27	ecological	sediment metagenome	Freshwater sediment	Terrestrial
ERR505055	0.0292431	52.38	-1.56	ecological	sediment metagenome	Freshwater sediment	Terrestrial
SRR12639237	0.0104618	52.74	1.57	ecological	freshwater metagenome	Freshwater sediment	Terrestrial
SRR12639238	0.0191002	52.74	1.57	ecological	freshwater metagenome	Freshwater sediment	Terrestrial
SRR12639239	0.0102245	52.74	1.57	ecological	freshwater metagenome	Freshwater sediment	Terrestrial
SRR5468517	0.0173213	53.7598	107.979	ecological	sediment metagenome	Freshwater sediment	Terrestrial
ERR1560093	0.196129	55.5123	-119.584	ecological	sediment metagenome	Freshwater sediment	Terrestrial
ERR1560094	0.244416	55.5123	-119.584	ecological	sediment metagenome	Freshwater sediment	Terrestrial
ERR1560095	0.169399	55.5123	-119.584	ecological	sediment metagenome	Freshwater sediment	Terrestrial
ERR1560098	0.158004	55.5123	-119.584	ecological	sediment metagenome	Freshwater sediment	Terrestrial
ERR1560103	0.0492846	55.5123	-119.584	ecological	sediment metagenome	Freshwater sediment	Terrestrial
ERR1560105	0.101037	55.5123	-119.584	ecological	sediment metagenome	Freshwater sediment	Terrestrial
ERR1560106	0.108872	55.5123	-119.584	ecological	sediment metagenome	Freshwater sediment	Terrestrial
ERR1560107	0.0424605	55.5123	-119.584	ecological	sediment metagenome	Freshwater sediment	Terrestrial
ERR1560108	0.0770364	55.5123	-119.584	ecological	sediment metagenome	Freshwater sediment	Terrestrial
ERR1560109	0.0511805	55.5123	-119.584	ecological	sediment metagenome	Freshwater sediment	Terrestrial
ERR1560110	0.042323	55.5123	-119.584	ecological	sediment metagenome	Freshwater sediment	Terrestrial
SRR5332455	0.731203	56.2667	15.0167	ecological	sediment metagenome	Freshwater sediment	Terrestrial
SRR5332458	0.62406	56.2667	15.0167	ecological	sediment metagenome	Freshwater sediment	Terrestrial
SRR5332459	0.637405	56.2667	15.0167	ecological	sediment metagenome	Freshwater sediment	Terrestrial
SRR5332461	0.802548	56.2667	15.0167	ecological	sediment metagenome	Freshwater sediment	Terrestrial
SRR5332462	1	56.2667	15.0167	ecological	sediment metagenome	Freshwater sediment	Terrestrial
SRR5332466	0.689441	56.2667	15.0167	ecological	sediment metagenome	Freshwater sediment	Terrestrial
ERR1560012	0.312203	56.3344	-120.962	ecological	sediment metagenome	Freshwater sediment	Terrestrial
ERR1560013	0.263689	56.3344	-120.962	ecological	sediment metagenome	Freshwater sediment	Terrestrial
ERR1560014	0.317448	56.3344	-120.962	ecological	sediment metagenome	Freshwater sediment	Terrestrial
ERR1560016	0.0933552	56.3344	-120.962	ecological	sediment metagenome	Freshwater sediment	Terrestrial
ERR1560017	0.149899	56.3344	-120.962	ecological	sediment metagenome	Freshwater sediment	Terrestrial
ERR1560019	0.078203	56.3344	-120.962	ecological	sediment metagenome	Freshwater sediment	Terrestrial
ERR1560020	0.186646	56.3344	-120.962	ecological	sediment metagenome	Freshwater sediment	Terrestrial
ERR1560021	0.165507	56.3344	-120.962	ecological	sediment metagenome	Freshwater sediment	Terrestrial
ERR1560022	0.0934385	56.3344	-120.962	ecological	sediment metagenome	Freshwater sediment	Terrestrial
ERR1560023	0.276577	56.3344	-120.962	ecological	sediment metagenome	Freshwater sediment	Terrestrial
ERR1560025	0.348145	56.3344	-120.962	ecological	sediment metagenome	Freshwater sediment	Terrestrial
SRR3480231	0.320553	57.18	-170.25	ecological	sediment metagenome	Freshwater sediment	Terrestrial
SRR3480232	0.409756	57.18	-170.25	ecological	sediment metagenome	Freshwater sediment	Terrestrial
SRR3480233	0.343941	57.18	-170.25	ecological	sediment metagenome	Freshwater sediment	Terrestrial
SRR3480234	0.438031	57.18	-170.25	ecological	sediment metagenome	Freshwater sediment	Terrestrial
SRR3480235	0.341703	57.18	-170.25	ecological	sediment metagenome	Freshwater sediment	Terrestrial
SRR3480236	0.489974	57.18	-170.25	ecological	sediment metagenome	Freshwater sediment	Terrestrial
SRR3480246	0.403711	57.18	-170.25	ecological	sediment metagenome	Freshwater sediment	Terrestrial
SRR3480247	0.432776	57.18	-170.25	ecological	sediment metagenome	Freshwater sediment	Terrestrial
SRR3480248	0.384785	57.18	-170.25	ecological	sediment metagenome	Freshwater sediment	Terrestrial
SRR3480249	0.444934	57.18	-170.25	ecological	sediment metagenome	Freshwater sediment	Terrestrial
SRR3480250	0.290055	57.18	-170.25	ecological	sediment metagenome	Freshwater sediment	Terrestrial
SRR3480252	0.32031	57.18	-170.25	ecological	sediment metagenome	Freshwater sediment	Terrestrial
SRR3480253	0.307903	57.18	-170.25	ecological	sediment metagenome	Freshwater sediment	Terrestrial
SRR3480254	0.156686	57.18	-170.25	ecological	sediment metagenome	Freshwater sediment	Terrestrial
SRR3480255	0.239394	57.18	-170.25	ecological	sediment metagenome	Freshwater sediment	Terrestrial
SRR3480256	0.302568	57.18	-170.25	ecological	sediment metagenome	Freshwater sediment	Terrestrial
SRR3480257	0.245503	57.18	-170.25	ecological	sediment metagenome	Freshwater sediment	Terrestrial
SRR3480258	0.384088	57.18	-170.25	ecological	sediment metagenome	Freshwater sediment	Terrestrial
SRR3480259	0.554604	57.18	-170.25	ecological	sediment metagenome	Freshwater sediment	Terrestrial
SRR3480260	0.374324	57.18	-170.25	ecological	sediment metagenome	Freshwater sediment	Terrestrial
SRR3480261	0.311198	57.18	-170.25	ecological	sediment metagenome	Freshwater sediment	Terrestrial
SRR3480262	0.194869	57.18	-170.25	ecological	sediment metagenome	Freshwater sediment	Terrestrial
SRR3480263	0.462978	57.18	-170.25	ecological	sediment metagenome	Freshwater sediment	Terrestrial
SRR3480264	0.354197	57.18	-170.25	ecological	sediment metagenome	Freshwater sediment	Terrestrial
SRR3480265	0.256729	57.18	-170.25	ecological	sediment metagenome	Freshwater sediment	Terrestrial
SRR3480268	0.380841	57.18	-170.25	ecological	sediment metagenome	Freshwater sediment	Terrestrial
SRR3480269	0.297535	57.18	-170.25	ecological	sediment metagenome	Freshwater sediment	Terrestrial
SRR3480270	0.431542	57.18	-170.25	ecological	sediment metagenome	Freshwater sediment	Terrestrial
SRR3480271	0.644404	57.18	-170.25	ecological	sediment metagenome	Freshwater sediment	Terrestrial
SRR3480272	0.360313	57.18	-170.25	ecological	sediment metagenome	Freshwater sediment	Terrestrial
SRR3480273	0.364754	57.18	-170.25	ecological	sediment metagenome	Freshwater sediment	Terrestrial
SRR3480275	0.442424	57.18	-170.25	ecological	sediment metagenome	Freshwater sediment	Terrestrial
SRR3480276	0.416014	57.18	-170.25	ecological	sediment metagenome	Freshwater sediment	Terrestrial
SRR3480277	0.345137	57.18	-170.25	ecological	sediment metagenome	Freshwater sediment	Terrestrial
SRR3480278	0.272258	57.18	-170.25	ecological	sediment metagenome	Freshwater sediment	Terrestrial
SRR3480279	0.23586	57.18	-170.25	ecological	sediment metagenome	Freshwater sediment	Terrestrial
SRR3480280	0.341401	57.18	-170.25	ecological	sediment metagenome	Freshwater sediment	Terrestrial
SRR3480281	0.269939	57.18	-170.25	ecological	sediment metagenome	Freshwater sediment	Terrestrial
SRR3480282	0.37037	57.18	-170.25	ecological	sediment metagenome	Freshwater sediment	Terrestrial
SRR3480283	0.250955	57.18	-170.25	ecological	sediment metagenome	Freshwater sediment	Terrestrial
SRR3480284	0.214319	57.18	-170.25	ecological	sediment metagenome	Freshwater sediment	Terrestrial
SRR3480286	0.208213	57.18	-170.25	ecological	sediment metagenome	Freshwater sediment	Terrestrial
SRR3480287	0.181513	57.18	-170.25	ecological	sediment metagenome	Freshwater sediment	Terrestrial
SRR3480291	0.329297	57.18	-170.25	ecological	sediment metagenome	Freshwater sediment	Terrestrial
SRR3480292	0.344023	57.18	-170.25	ecological	sediment metagenome	Freshwater sediment	Terrestrial
SRR3480293	0.271455	57.18	-170.25	ecological	sediment metagenome	Freshwater sediment	Terrestrial
SRR3992610	0.0155269	57.18	-170.25	ecological	sediment metagenome	Freshwater sediment	Terrestrial
SRR3992611	0.0138748	57.18	-170.25	ecological	sediment metagenome	Freshwater sediment	Terrestrial
SRR3992612	0.0288784	57.18	-170.25	ecological	sediment metagenome	Freshwater sediment	Terrestrial
SRR3992613	0.0225068	57.18	-170.25	ecological	sediment metagenome	Freshwater sediment	Terrestrial
SRR3992619	0.0766962	57.18	-170.25	ecological	sediment metagenome	Freshwater sediment	Terrestrial
SRR3992620	0.015591	57.18	-170.25	ecological	sediment metagenome	Freshwater sediment	Terrestrial
SRR3992622	0.0324566	57.18	-170.25	ecological	sediment metagenome	Freshwater sediment	Terrestrial
SRR3992625	0.0497029	57.18	-170.25	ecological	sediment metagenome	Freshwater sediment	Terrestrial
SRR3992629	0.0318991	57.18	-170.25	ecological	sediment metagenome	Freshwater sediment	Terrestrial
SRR3992630	0.0205479	57.18	-170.25	ecological	sediment metagenome	Freshwater sediment	Terrestrial
ERR2868530	0.0107039	61.03	25.03	ecological	metagenome	Freshwater sediment	Terrestrial
ERR2868533	0.0119086	61.03	25.03	ecological	metagenome	Freshwater sediment	Terrestrial
ERR2868536	0.011092	61.03	25.03	ecological	metagenome	Freshwater sediment	Terrestrial
ERR4128915	0.066933	69.2558	16.0352	ecological	metagenome	Freshwater sediment	Terrestrial
ERR4128916	0.0646355	69.2558	16.0352	ecological	metagenome	Freshwater sediment	Terrestrial
ERR4128917	0.130492	69.2558	16.0352	ecological	metagenome	Freshwater sediment	Terrestrial
ERR4128918	0.112537	69.2558	16.0352	ecological	metagenome	Freshwater sediment	Terrestrial
SRR8539650	0.557797	-2.4915	121.377	ecological	freshwater sediment metagenome	Freshwater sediment	Terrestrial
SRR8193754	0.0912126	-2.26	121.15	ecological	freshwater sediment metagenome	Freshwater sediment	Terrestrial
SRR8268563	0.199114	-2.26	121.15	ecological	freshwater sediment metagenome	Freshwater sediment	Terrestrial
ERR2721182	0.0103946	17.8792	-78.3758	ecological	freshwater sediment metagenome	Freshwater sediment	Terrestrial
SRR6466473	0.0429797	22.8	113.32	ecological	freshwater sediment metagenome	Freshwater sediment	Terrestrial
SRR8859356	0.0109468	24.17	88.27	ecological	freshwater sediment metagenome	Freshwater sediment	Terrestrial
SRR8859357	0.0277786	24.47	87.55	ecological	freshwater sediment metagenome	Freshwater sediment	Terrestrial
SRR8859387	0.0278241	26.4	87.57	ecological	freshwater sediment metagenome	Freshwater sediment	Terrestrial
SRR5892095	0.0195545	29.55	112.18	ecological	freshwater sediment metagenome	Freshwater sediment	Terrestrial
SRR5892096	0.0196593	29.55	112.18	ecological	freshwater sediment metagenome	Freshwater sediment	Terrestrial
SRR9924811	0.0131524	29.67	113.32	ecological	freshwater sediment metagenome	Freshwater sediment	Terrestrial
SRR9924809	0.0103565	29.74	116	ecological	freshwater sediment metagenome	Freshwater sediment	Terrestrial
SRR9924807	0.0217043	30.78	117.64	ecological	freshwater sediment metagenome	Freshwater sediment	Terrestrial
SRR9924771	0.024228	30.88	110.9	ecological	freshwater sediment metagenome	Freshwater sediment	Terrestrial
SRR9924805	0.0353489	31.46	118.34	ecological	freshwater sediment metagenome	Freshwater sediment	Terrestrial
SRR9924806	0.0182494	31.46	118.34	ecological	freshwater sediment metagenome	Freshwater sediment	Terrestrial
SRR9924804	0.0176921	31.77	118.47	ecological	freshwater sediment metagenome	Freshwater sediment	Terrestrial
SRR9924813	0.0320974	32.17	118.94	ecological	freshwater sediment metagenome	Freshwater sediment	Terrestrial
SRR9924764	0.0137619	32.18	119.66	ecological	freshwater sediment metagenome	Freshwater sediment	Terrestrial
SRR9924812	0.0529799	32.18	119.66	ecological	freshwater sediment metagenome	Freshwater sediment	Terrestrial
SRR15677213	0.109025	38.41	-122.31	ecological	freshwater sediment metagenome	Freshwater sediment	Terrestrial
SRR15677214	0.0982803	38.41	-122.31	ecological	freshwater sediment metagenome	Freshwater sediment	Terrestrial
SRR15677215	0.0246932	38.41	-122.31	ecological	freshwater sediment metagenome	Freshwater sediment	Terrestrial
SRR15677216	0.0249697	38.41	-122.31	ecological	freshwater sediment metagenome	Freshwater sediment	Terrestrial
SRR15677217	0.0469837	38.41	-122.31	ecological	freshwater sediment metagenome	Freshwater sediment	Terrestrial
SRR15677218	0.0653878	38.41	-122.31	ecological	freshwater sediment metagenome	Freshwater sediment	Terrestrial
SRR15677219	0.0678635	38.41	-122.31	ecological	freshwater sediment metagenome	Freshwater sediment	Terrestrial
SRR15677220	0.137186	38.41	-122.31	ecological	freshwater sediment metagenome	Freshwater sediment	Terrestrial
SRR15677221	0.0446132	38.41	-122.31	ecological	freshwater sediment metagenome	Freshwater sediment	Terrestrial
SRR15677222	0.0366895	38.41	-122.31	ecological	freshwater sediment metagenome	Freshwater sediment	Terrestrial
SRR15677224	0.0316781	38.41	-122.31	ecological	freshwater sediment metagenome	Freshwater sediment	Terrestrial
SRR15677225	0.0159992	38.41	-122.31	ecological	freshwater sediment metagenome	Freshwater sediment	Terrestrial
SRR15677226	0.0208468	38.41	-122.31	ecological	freshwater sediment metagenome	Freshwater sediment	Terrestrial
SRR15677227	0.0285555	38.41	-122.31	ecological	freshwater sediment metagenome	Freshwater sediment	Terrestrial
SRR15677228	0.0104855	38.41	-122.31	ecological	freshwater sediment metagenome	Freshwater sediment	Terrestrial
SRR15677229	0.026141	38.41	-122.31	ecological	freshwater sediment metagenome	Freshwater sediment	Terrestrial
SRR15677235	0.0371499	38.41	-122.31	ecological	freshwater sediment metagenome	Freshwater sediment	Terrestrial
SRR15677236	0.0403504	38.41	-122.31	ecological	freshwater sediment metagenome	Freshwater sediment	Terrestrial
SRR15677237	0.022835	38.41	-122.31	ecological	freshwater sediment metagenome	Freshwater sediment	Terrestrial
SRR15677240	0.0529466	38.41	-122.31	ecological	freshwater sediment metagenome	Freshwater sediment	Terrestrial
SRR15677241	0.0280579	38.41	-122.31	ecological	freshwater sediment metagenome	Freshwater sediment	Terrestrial
SRR7051571	0.0123558	38.7906	-75.1638	ecological	freshwater sediment metagenome	Freshwater sediment	Terrestrial
SRR7051573	0.0115249	38.7906	-75.1638	ecological	freshwater sediment metagenome	Freshwater sediment	Terrestrial
SRR7051579	0.0111478	38.7906	-75.1638	ecological	freshwater sediment metagenome	Freshwater sediment	Terrestrial
SRR7051580	0.0118436	38.7906	-75.1638	ecological	freshwater sediment metagenome	Freshwater sediment	Terrestrial
SRR7051673	0.0106067	38.7906	-75.1638	ecological	freshwater sediment metagenome	Freshwater sediment	Terrestrial
SRR7051676	0.0107023	38.7906	-75.1638	ecological	freshwater sediment metagenome	Freshwater sediment	Terrestrial
SRR7052208	0.0115829	38.7906	-75.1638	ecological	freshwater sediment metagenome	Freshwater sediment	Terrestrial
SRR7052300	0.0104087	38.7906	-75.1638	ecological	freshwater sediment metagenome	Freshwater sediment	Terrestrial
SRR7052302	0.0144984	38.7906	-75.1638	ecological	freshwater sediment metagenome	Freshwater sediment	Terrestrial
SRR7052322	0.0100936	38.7906	-75.1638	ecological	freshwater sediment metagenome	Freshwater sediment	Terrestrial
SRR7052325	0.0100255	38.7906	-75.1638	ecological	freshwater sediment metagenome	Freshwater sediment	Terrestrial
SRR7052452	0.0105724	38.7906	-75.1638	ecological	freshwater sediment metagenome	Freshwater sediment	Terrestrial
SRR7052453	0.0119166	38.7906	-75.1638	ecological	freshwater sediment metagenome	Freshwater sediment	Terrestrial
SRR7052513	0.0108106	38.7906	-75.1638	ecological	freshwater sediment metagenome	Freshwater sediment	Terrestrial
SRR7052549	0.0102241	38.7906	-75.1638	ecological	freshwater sediment metagenome	Freshwater sediment	Terrestrial
SRR7052555	0.0104039	38.7906	-75.1638	ecological	freshwater sediment metagenome	Freshwater sediment	Terrestrial
SRR7052556	0.0120029	38.7906	-75.1638	ecological	freshwater sediment metagenome	Freshwater sediment	Terrestrial
SRR7052557	0.0109335	38.7906	-75.1638	ecological	freshwater sediment metagenome	Freshwater sediment	Terrestrial
SRR7006460	0.0251989	38.9195	-106.95	ecological	freshwater sediment metagenome	Freshwater sediment	Terrestrial
SRR7007045	0.0376544	38.9195	-106.95	ecological	freshwater sediment metagenome	Freshwater sediment	Terrestrial
SRR7007151	0.0381365	38.9195	-106.95	ecological	freshwater sediment metagenome	Freshwater sediment	Terrestrial
SRR6262722	0.0107025	38.9227	-106.951	ecological	freshwater sediment metagenome	Freshwater sediment	Terrestrial
SRR6823974	0.0145736	38.9228	-106.951	ecological	freshwater sediment metagenome	Freshwater sediment	Terrestrial
SRR6262645	0.0155182	38.9229	-106.951	ecological	freshwater sediment metagenome	Freshwater sediment	Terrestrial
SRR6448453	0.0108621	38.9777	-107.003	ecological	freshwater sediment metagenome	Freshwater sediment	Terrestrial
SRR6284161	0.0127854	40.85	-74.03	ecological	freshwater sediment metagenome	Freshwater sediment	Terrestrial
SRR5581526	0.0300134	41.384	-82.513	ecological	freshwater metagenome	Freshwater sediment	Terrestrial
SRR5272222	0.0450523	41.7	-86.23	ecological	freshwater metagenome	Freshwater sediment	Terrestrial
SRR5272259	0.0367411	41.7	-86.23	ecological	freshwater metagenome	Freshwater sediment	Terrestrial
ERR5001744	0.0181102	42.06	-71.3776	ecological	freshwater sediment metagenome	Freshwater sediment	Terrestrial
ERR5001745	0.0312452	42.06	-71.3776	ecological	freshwater sediment metagenome	Freshwater sediment	Terrestrial
ERR5001751	0.221379	42.06	-71.3776	ecological	freshwater sediment metagenome	Freshwater sediment	Terrestrial
ERR5003024	0.0224074	42.06	-71.3776	ecological	freshwater sediment metagenome	Freshwater sediment	Terrestrial
ERR5003025	0.028605	42.06	-71.3776	ecological	freshwater sediment metagenome	Freshwater sediment	Terrestrial
ERR5003031	0.219181	42.06	-71.3776	ecological	freshwater sediment metagenome	Freshwater sediment	Terrestrial
ERR5003599	0.211729	42.06	-71.3776	ecological	freshwater sediment metagenome	Freshwater sediment	Terrestrial
ERR5004386	0.222994	42.06	-71.3776	ecological	freshwater sediment metagenome	Freshwater sediment	Terrestrial
ERR5001732	0.0121259	42.1757	-72.7	ecological	freshwater sediment metagenome	Freshwater sediment	Terrestrial
ERR5001733	0.0137519	42.1757	-72.7	ecological	freshwater sediment metagenome	Freshwater sediment	Terrestrial
ERR5001734	0.0127861	42.1757	-72.7	ecological	freshwater sediment metagenome	Freshwater sediment	Terrestrial
ERR5003012	0.0105108	42.1757	-72.7	ecological	freshwater sediment metagenome	Freshwater sediment	Terrestrial
ERR5003013	0.012704	42.1757	-72.7	ecological	freshwater sediment metagenome	Freshwater sediment	Terrestrial
ERR5003014	0.0161496	42.1757	-72.7	ecological	freshwater sediment metagenome	Freshwater sediment	Terrestrial
ERR5001739	0.0148078	42.3084	-71.3412	ecological	freshwater sediment metagenome	Freshwater sediment	Terrestrial
ERR5001740	0.0609371	42.3084	-71.3412	ecological	freshwater sediment metagenome	Freshwater sediment	Terrestrial
ERR5003020	0.0613581	42.3084	-71.3412	ecological	freshwater sediment metagenome	Freshwater sediment	Terrestrial
ERR5003021	0.161668	42.3084	-71.3412	ecological	freshwater sediment metagenome	Freshwater sediment	Terrestrial
SRR7629275	0.0174548	44.9	-92.98	ecological	freshwater sediment metagenome	Freshwater sediment	Terrestrial
SRR7629274	0.0133621	44.95	-92.98	ecological	freshwater sediment metagenome	Freshwater sediment	Terrestrial
SRR7629278	0.0259375	45.02	-93.14	ecological	freshwater sediment metagenome	Freshwater sediment	Terrestrial
SRR7629276	0.0143286	45.15	-92.8	ecological	freshwater sediment metagenome	Freshwater sediment	Terrestrial
ERR1725642	0.0294862	46.272	-80.5248	ecological	freshwater sediment metagenome	Freshwater sediment	Terrestrial
ERR1725848	0.0145048	46.272	-80.5248	ecological	freshwater sediment metagenome	Freshwater sediment	Terrestrial
ERR1725854	0.0122317	46.272	-80.5248	ecological	freshwater sediment metagenome	Freshwater sediment	Terrestrial
ERR1726434	0.0168607	46.272	-80.5248	ecological	freshwater sediment metagenome	Freshwater sediment	Terrestrial
ERR1726462	0.0227758	46.272	-80.5248	ecological	freshwater sediment metagenome	Freshwater sediment	Terrestrial
ERR1726983	0.0172307	46.272	-80.5248	ecological	freshwater sediment metagenome	Freshwater sediment	Terrestrial
ERR1726989	0.0213208	46.272	-80.5248	ecological	freshwater sediment metagenome	Freshwater sediment	Terrestrial
ERR1726992	0.0107377	46.272	-80.5248	ecological	freshwater sediment metagenome	Freshwater sediment	Terrestrial
SRR5468422	0.0194736	47.0956	-99.1001	ecological	freshwater sediment metagenome	Freshwater sediment	Terrestrial
SRR5468430	0.0115739	47.0956	-99.1001	ecological	freshwater sediment metagenome	Freshwater sediment	Terrestrial
SRR5468433	0.0133301	47.0956	-99.1001	ecological	freshwater sediment metagenome	Freshwater sediment	Terrestrial
SRR5468435	0.0165536	47.0956	-99.1001	ecological	freshwater sediment metagenome	Freshwater sediment	Terrestrial
SRR5468436	0.0189006	47.0956	-99.1001	ecological	freshwater sediment metagenome	Freshwater sediment	Terrestrial
SRR5468423	0.0160943	47.0991	-99.1044	ecological	freshwater sediment metagenome	Freshwater sediment	Terrestrial
SRR5468425	0.0232961	47.0991	-99.1044	ecological	freshwater sediment metagenome	Freshwater sediment	Terrestrial
SRR5468426	0.0297861	47.0991	-99.1044	ecological	freshwater sediment metagenome	Freshwater sediment	Terrestrial
SRR5468431	0.0174723	47.0991	-99.1044	ecological	freshwater sediment metagenome	Freshwater sediment	Terrestrial
SRR5468432	0.0282	47.0991	-99.1044	ecological	freshwater sediment metagenome	Freshwater sediment	Terrestrial
SRR5468434	0.0314109	47.0991	-99.1044	ecological	freshwater sediment metagenome	Freshwater sediment	Terrestrial
SRR5468437	0.0110033	47.0991	-99.1044	ecological	freshwater sediment metagenome	Freshwater sediment	Terrestrial
SRR5468439	0.0218834	47.0991	-99.1044	ecological	freshwater sediment metagenome	Freshwater sediment	Terrestrial
SRR5468441	0.0256333	47.0991	-99.1044	ecological	freshwater sediment metagenome	Freshwater sediment	Terrestrial
ERR5098449	0.0101051	58.273	26.515	ecological	freshwater sediment metagenome	Freshwater sediment	Terrestrial
SRR6284162	0.024735	60.9	26.64	ecological	freshwater sediment metagenome	Freshwater sediment	Terrestrial
ERR4195022	0.0133386	61.2081	25.1139	ecological	freshwater sediment metagenome	Freshwater sediment	Terrestrial
SRR12594517	0.0934158	65.0498	41.0626	ecological	freshwater sediment metagenome	Freshwater sediment	Terrestrial
SRR13674315	0.0182216	68.3578	19.042	ecological	freshwater sediment metagenome	Freshwater sediment	Terrestrial
SRR13674313	0.10197	68.3579	19.0485	ecological	freshwater sediment metagenome	Freshwater sediment	Terrestrial
SRR13674314	0.0175198	68.3584	19.0456	ecological	freshwater sediment metagenome	Freshwater sediment	Terrestrial
SRR5214703	0.0564301	-2.0288	29.1756	ecological	freshwater metagenome	Freshwater sediment	Terrestrial
SRR5214704	0.0646665	-2.0288	29.1756	ecological	freshwater metagenome	Freshwater sediment	Terrestrial
SRR6481329	0.0455852	-2.0288	29.1756	ecological	freshwater metagenome	Freshwater sediment	Terrestrial
SRR6481331	0.0410076	-2.0288	29.1756	ecological	freshwater metagenome	Freshwater sediment	Terrestrial
SRR1790678	0.0122416	-1.91902	-55.5257	ecological	aquatic metagenome	Freshwater sediment	Terrestrial
SRR5260501	0.0195609	46.0072	-89.6063	ecological	freshwater metagenome	Freshwater sediment	Terrestrial
SRR5260556	0.019019	46.0072	-89.6063	ecological	freshwater metagenome	Freshwater sediment	Terrestrial
SRR5260596	0.0228486	46.0072	-89.6063	ecological	freshwater metagenome	Freshwater sediment	Terrestrial
SRR12676968	0.0144931	49.74	-93.83	ecological	freshwater metagenome	Freshwater sediment	Terrestrial
SRR6481037	0.0159903	50.0621	-124.721	ecological	freshwater metagenome	Freshwater sediment	Terrestrial
SRR6481097	0.0428011	50.0621	-124.721	ecological	freshwater metagenome	Freshwater sediment	Terrestrial
SRR6481098	0.0510112	50.0621	-124.721	ecological	freshwater metagenome	Freshwater sediment	Terrestrial
SRR6481100	0.0405014	50.0621	-124.721	ecological	freshwater metagenome	Freshwater sediment	Terrestrial
SRR7468268	0.0164113	58.7781	-111.339	ecological	freshwater metagenome	Freshwater sediment	Terrestrial
SRR7468269	0.019137	58.7781	-111.339	ecological	freshwater metagenome	Freshwater sediment	Terrestrial
SRR7468270	0.0334845	58.7781	-111.339	ecological	freshwater metagenome	Freshwater sediment	Terrestrial
SRR7468272	0.0267481	58.7781	-111.339	ecological	freshwater metagenome	Freshwater sediment	Terrestrial
SRR7468273	0.0317353	58.7781	-111.339	ecological	freshwater metagenome	Freshwater sediment	Terrestrial
SRR7468276	0.0590367	58.7781	-111.339	ecological	freshwater metagenome	Freshwater sediment	Terrestrial
SRR7468291	0.0395946	58.7781	-111.339	ecological	freshwater metagenome	Freshwater sediment	Terrestrial
SRR7468292	0.0245489	58.7781	-111.339	ecological	freshwater metagenome	Freshwater sediment	Terrestrial
SRR7468294	0.0432749	58.7781	-111.339	ecological	freshwater metagenome	Freshwater sediment	Terrestrial
SRR7468295	0.0388188	58.7781	-111.339	ecological	freshwater metagenome	Freshwater sediment	Terrestrial
SRR7468296	0.0662338	58.7781	-111.339	ecological	freshwater metagenome	Freshwater sediment	Terrestrial
SRR7468307	0.0239693	58.7781	-111.339	ecological	freshwater metagenome	Freshwater sediment	Terrestrial
SRR7468308	0.0248831	58.7781	-111.339	ecological	freshwater metagenome	Freshwater sediment	Terrestrial
SRR7468309	0.0315308	58.7781	-111.339	ecological	freshwater metagenome	Freshwater sediment	Terrestrial
SRR7468310	0.0214776	58.7781	-111.339	ecological	freshwater metagenome	Freshwater sediment	Terrestrial
SRR7468311	0.0280134	58.7781	-111.339	ecological	freshwater metagenome	Freshwater sediment	Terrestrial
SRR7468312	0.0204688	58.7781	-111.339	ecological	freshwater metagenome	Freshwater sediment	Terrestrial
SRR7514473	0.0226803	58.7781	-111.339	ecological	freshwater metagenome	Freshwater sediment	Terrestrial
SRR7514476	0.0210741	58.7781	-111.339	ecological	freshwater metagenome	Freshwater sediment	Terrestrial
SRR7514477	0.035509	58.7781	-111.339	ecological	freshwater metagenome	Freshwater sediment	Terrestrial
SRR7514486	0.0769578	58.7781	-111.339	ecological	freshwater metagenome	Freshwater sediment	Terrestrial
SRR7514487	0.0365227	58.7781	-111.339	ecological	freshwater metagenome	Freshwater sediment	Terrestrial
SRR7514489	0.0141296	58.7781	-111.339	ecological	freshwater metagenome	Freshwater sediment	Terrestrial
SRR7514490	0.0108594	58.7781	-111.339	ecological	freshwater metagenome	Freshwater sediment	Terrestrial
SRR7514492	0.0255403	58.7781	-111.339	ecological	freshwater metagenome	Freshwater sediment	Terrestrial
SRR7514497	0.0709096	58.7781	-111.339	ecological	freshwater metagenome	Freshwater sediment	Terrestrial
SRR7514500	0.0406623	58.7781	-111.339	ecological	freshwater metagenome	Freshwater sediment	Terrestrial
SRR7514503	0.0687655	58.7781	-111.339	ecological	freshwater metagenome	Freshwater sediment	Terrestrial
SRR7514510	0.0266242	58.7781	-111.339	ecological	freshwater metagenome	Freshwater sediment	Terrestrial
SRR9104604	0.0140453	59.51	17.38	ecological	freshwater metagenome	Freshwater sediment	Terrestrial
SRR9104605	0.0257917	59.51	17.38	ecological	freshwater metagenome	Freshwater sediment	Terrestrial
SRR10109474	0.0171866	28.1941	-89.7984	ecological	sediment metagenome	Cold seep	Marine
SRR5716301	0.01239	44.586	-125.12	ecological	subsurface metagenome	Cold seep	Marine
SRR5716304	0.106557	44.586	-125.12	ecological	subsurface metagenome	Cold seep	Marine
SRR5716307	0.0118846	44.586	-125.12	ecological	subsurface metagenome	Cold seep	Marine
SRR5716308	0.0116094	44.586	-125.12	ecological	subsurface metagenome	Cold seep	Marine
SRR5716313	0.0179417	44.586	-125.12	ecological	subsurface metagenome	Cold seep	Marine
SRR5716314	0.0158588	44.586	-125.12	ecological	subsurface metagenome	Cold seep	Marine
SRR2426726	0.106557	44.7333	127.083	ecological	subsurface metagenome	Cold seep	Marine
SRR2426727	0.0118846	44.7333	127.083	ecological	subsurface metagenome	Cold seep	Marine
SRR2426728	0.0116094	44.7333	127.083	ecological	subsurface metagenome	Cold seep	Marine
SRR2426731	0.01239	44.7333	127.083	ecological	subsurface metagenome	Cold seep	Marine
SRR2426737	0.0179417	44.7333	127.083	ecological	subsurface metagenome	Cold seep	Marine
SRR2426740	0.0158588	44.7333	127.083	ecological	subsurface metagenome	Cold seep	Marine
SRR6344986	0.0134278	44.8735	-125.151	ecological	subsurface metagenome	Cold seep	Marine
SRR6344987	0.0114829	44.8735	-125.151	ecological	subsurface metagenome	Cold seep	Marine
SRR6345324	0.0120591	44.8735	-125.151	ecological	subsurface metagenome	Cold seep	Marine
SRR6345325	0.0134423	44.8735	-125.151	ecological	subsurface metagenome	Cold seep	Marine
SRR17228404	0.0120243	17	111	ecological	cold seep metagenome	Cold seep	Marine
SRR17228406	0.0107383	22	119	ecological	cold seep metagenome	Cold seep	Marine
SRR17228409	0.0152332	22	119	ecological	cold seep metagenome	Cold seep	Marine
SRR17228410	0.0216843	22	119	ecological	cold seep metagenome	Cold seep	Marine
SRR17228444	0.0113074	22	119	ecological	cold seep metagenome	Cold seep	Marine
SRR17228445	0.0104978	22	119	ecological	cold seep metagenome	Cold seep	Marine
SRR17228446	0.0207707	22	119	ecological	cold seep metagenome	Cold seep	Marine
SRR17228449	0.0291862	22	119	ecological	cold seep metagenome	Cold seep	Marine
SRR13892588	0.0144522	22.01	119.28	ecological	cold seep metagenome	Cold seep	Marine
SRR13892602	0.03481	22.01	119.28	ecological	cold seep metagenome	Cold seep	Marine
SRR13892603	0.0285447	22.01	119.28	ecological	cold seep metagenome	Cold seep	Marine
SRR13892604	0.0190271	22.01	119.28	ecological	cold seep metagenome	Cold seep	Marine
SRR13892605	0.0121127	22.01	119.28	ecological	cold seep metagenome	Cold seep	Marine
SRR14339844	0.014148	22.1247	119.288	ecological	cold seep metagenome	Cold seep	Marine
SRR13892593	0.0175249	22.17	119.28	ecological	cold seep metagenome	Cold seep	Marine
SRR13892596	0.0108462	22.17	119.28	ecological	cold seep metagenome	Cold seep	Marine
SRR13892597	0.0260869	22.17	119.28	ecological	cold seep metagenome	Cold seep	Marine
SRR13892598	0.03498	22.17	119.28	ecological	cold seep metagenome	Cold seep	Marine
SRR13892599	0.0183445	22.17	119.28	ecological	cold seep metagenome	Cold seep	Marine
SRR13892600	0.019159	22.17	119.28	ecological	cold seep metagenome	Cold seep	Marine
SRR13892601	0.0128805	22.17	119.28	ecological	cold seep metagenome	Cold seep	Marine
SRR14752261	0.0218882	33.7891	-118.668	ecological	metagenome	Cold seep	Marine
SRR7182090	0.677499	34.7244	-118.882	ecological	cold seep metagenome	Cold seep	Marine
SRR12623520	0.0114322	43.0105	-60.2118	ecological	cold seep metagenome	Cold seep	Marine
SRR12623521	0.0121572	43.0105	-60.2118	ecological	cold seep metagenome	Cold seep	Marine
SRR12623522	0.0120914	43.0105	-60.2118	ecological	cold seep metagenome	Cold seep	Marine
SRR5183018	0.0263609	21.5905	79.3737	ecological	anaerobic digester metagenome	m_bioreactor	Terrestrial
SRR5183019	0.0188511	21.5905	79.3737	ecological	anaerobic digester metagenome	m_bioreactor	Terrestrial
SRR12814726	0.0119764	23.734	90.3929	ecological	biogas fermenter metagenome	m_bioreactor	Terrestrial
SRR12814727	0.0150603	23.734	90.3929	ecological	biogas fermenter metagenome	m_bioreactor	Terrestrial
SRR12814728	0.0105515	23.734	90.3929	ecological	biogas fermenter metagenome	m_bioreactor	Terrestrial
SRR12814729	0.0161813	23.734	90.3929	ecological	biogas fermenter metagenome	m_bioreactor	Terrestrial
SRR12814731	0.024198	23.734	90.3929	ecological	biogas fermenter metagenome	m_bioreactor	Terrestrial
SRR8925802	0.0263269	24.8	103.43	ecological	bioreactor metagenome	m_bioreactor	Terrestrial
SRR13933455	0.015613	29.48	106.36	ecological	bioreactor metagenome	m_bioreactor	Terrestrial
SRR13933456	0.017141	29.48	106.32	ecological	bioreactor metagenome	m_bioreactor	Terrestrial
SRR13447936	0.0229999	31.15	121.42	ecological	bioreactor metagenome	m_bioreactor	Terrestrial
SRR13447937	0.0220042	31.15	121.42	ecological	bioreactor metagenome	m_bioreactor	Terrestrial
SRR8925820	0.0135723	32.74	119.69	ecological	bioreactor metagenome	m_bioreactor	Terrestrial
SRR8925737	0.0253945	32.82	119.69	ecological	bioreactor metagenome	m_bioreactor	Terrestrial
SRR8925742	0.0368206	32.89	117.5	ecological	bioreactor metagenome	m_bioreactor	Terrestrial
SRR8925779	0.012511	32.89	117.5	ecological	bioreactor metagenome	m_bioreactor	Terrestrial
SRR8925735	0.0126006	33.34	111.46	ecological	bioreactor metagenome	m_bioreactor	Terrestrial
SRR8925803	0.0196982	34.19	109.33	ecological	bioreactor metagenome	m_bioreactor	Terrestrial
SRR8925719	0.0377482	34.23	109.3	ecological	bioreactor metagenome	m_bioreactor	Terrestrial
SRR8925804	0.0111997	34.28	109.38	ecological	bioreactor metagenome	m_bioreactor	Terrestrial
SRR8925734	0.0127712	42.33	123.08	ecological	bioreactor metagenome	m_bioreactor	Terrestrial
SRR8165483	0.0728726	43.65	-79.38	ecological	anaerobic digester metagenome	m_bioreactor	Terrestrial
SRR8925728	0.0151431	45.46	131.6	ecological	bioreactor metagenome	m_bioreactor	Terrestrial
SRR8925765	0.0167595	45.46	131.6	ecological	bioreactor metagenome	m_bioreactor	Terrestrial
SRR16241906	0.037029	45.766	126.689	ecological	bioreactor metagenome	m_bioreactor	Terrestrial
SRR16241907	0.0102987	45.766	126.689	ecological	bioreactor metagenome	m_bioreactor	Terrestrial
SRR16241908	0.0262993	45.766	126.689	ecological	bioreactor metagenome	m_bioreactor	Terrestrial
SRR5808806	0.0192575	29.8628	-88.8412	ecological	sediment metagenome	Salt marsh	Marine
SRR5808807	0.0430249	29.8628	-88.8412	ecological	sediment metagenome	Salt marsh	Marine
SRR5808810	0.0148028	29.8628	-88.8412	ecological	sediment metagenome	Salt marsh	Marine
SRR5808815	0.0215538	29.8628	-88.8412	ecological	sediment metagenome	Salt marsh	Marine
SRR5808816	0.0112102	29.8628	-88.8412	ecological	sediment metagenome	Salt marsh	Marine
SRR5808818	0.0158859	29.8628	-88.8412	ecological	sediment metagenome	Salt marsh	Marine
SRR5808823	0.0282006	29.8628	-88.8412	ecological	sediment metagenome	Salt marsh	Marine
SRR5808824	0.0159101	29.8628	-88.8412	ecological	sediment metagenome	Salt marsh	Marine
SRR5808825	0.0199915	29.8628	-88.8412	ecological	sediment metagenome	Salt marsh	Marine
SRR5808826	0.0275576	29.8628	-88.8412	ecological	sediment metagenome	Salt marsh	Marine
SRR5808827	0.0151829	29.8628	-88.8412	ecological	sediment metagenome	Salt marsh	Marine
SRR8557270	0.0645646	42.722	-70.891	ecological	salt marsh metagenome	Salt marsh	Marine
SRR8557364	0.0308146	42.722	-70.891	ecological	salt marsh metagenome	Salt marsh	Marine
SRR8557365	0.0365187	42.722	-70.891	ecological	salt marsh metagenome	Salt marsh	Marine
SRR8557488	0.0260617	42.722	-70.891	ecological	salt marsh metagenome	Salt marsh	Marine
SRR9694931	0.0507047	42.722	-70.847	ecological	salt marsh metagenome	Salt marsh	Marine
SRR9700529	0.065709	42.722	-70.847	ecological	salt marsh metagenome	Salt marsh	Marine
SRR9700623	0.0266126	42.722	-70.847	ecological	salt marsh metagenome	Salt marsh	Marine
SRR9700624	0.075907	42.722	-70.847	ecological	salt marsh metagenome	Salt marsh	Marine
SRR9700625	0.0392698	42.722	-70.847	ecological	salt marsh metagenome	Salt marsh	Marine
SRR9700626	0.0268323	42.722	-70.847	ecological	salt marsh metagenome	Salt marsh	Marine
SRR9700627	0.0107333	42.722	-70.847	ecological	salt marsh metagenome	Salt marsh	Marine
SRR9700687	0.0261871	42.722	-70.847	ecological	salt marsh metagenome	Salt marsh	Marine
SRR9700688	0.0608247	42.722	-70.847	ecological	salt marsh metagenome	Salt marsh	Marine
SRR9705674	0.041378	42.722	-70.847	ecological	salt marsh metagenome	Salt marsh	Marine
SRR9705675	0.0222939	42.722	-70.847	ecological	salt marsh metagenome	Salt marsh	Marine
SRR9705733	0.0401544	42.722	-70.847	ecological	salt marsh metagenome	Salt marsh	Marine
SRR9705735	0.0480198	42.722	-70.847	ecological	salt marsh metagenome	Salt marsh	Marine
SRR9705745	0.042904	42.722	-70.847	ecological	salt marsh metagenome	Salt marsh	Marine
SRR9706179	0.0379157	42.722	-70.847	ecological	salt marsh metagenome	Salt marsh	Marine
SRR9707467	0.0699218	42.722	-70.847	ecological	salt marsh metagenome	Salt marsh	Marine
SRR9707468	0.0717116	42.722	-70.847	ecological	salt marsh metagenome	Salt marsh	Marine
SRR9707989	0.0520365	42.722	-70.847	ecological	salt marsh metagenome	Salt marsh	Marine
SRR9709000	0.0451438	42.722	-70.847	ecological	salt marsh metagenome	Salt marsh	Marine
SRR9710038	0.0590072	42.722	-70.847	ecological	salt marsh metagenome	Salt marsh	Marine
SRR9710522	0.0615978	42.722	-70.847	ecological	salt marsh metagenome	Salt marsh	Marine
SRR9710542	0.0292622	42.722	-70.847	ecological	salt marsh metagenome	Salt marsh	Marine
SRR9710702	0.0631863	42.722	-70.847	ecological	salt marsh metagenome	Salt marsh	Marine
SRR11827248	0.0139982	42.7489	-70.8243	ecological	salt marsh metagenome	Salt marsh	Marine
SRR11828457	0.0154142	42.7489	-70.8243	ecological	salt marsh metagenome	Salt marsh	Marine
SRR11828592	0.0197257	42.7489	-70.8243	ecological	salt marsh metagenome	Salt marsh	Marine
SRR11828804	0.0125883	42.7489	-70.8243	ecological	salt marsh metagenome	Salt marsh	Marine
SRR11828906	0.0116796	42.7489	-70.8243	ecological	salt marsh metagenome	Salt marsh	Marine
SRR11828972	0.0108828	42.7489	-70.8243	ecological	salt marsh metagenome	Salt marsh	Marine
SRR11828999	0.0171943	42.7489	-70.8243	ecological	salt marsh metagenome	Salt marsh	Marine
SRR11829259	0.0350947	42.7489	-70.8243	ecological	salt marsh metagenome	Salt marsh	Marine
SRR8556254	0.0336298	42.759	-70.891	ecological	salt marsh metagenome	Salt marsh	Marine
SRR8556257	0.0234263	42.759	-70.891	ecological	salt marsh metagenome	Salt marsh	Marine
SRR8556427	0.034316	42.759	-70.891	ecological	salt marsh metagenome	Salt marsh	Marine
SRR8556428	0.0374121	42.759	-70.891	ecological	salt marsh metagenome	Salt marsh	Marine
SRR8556479	0.0311461	42.759	-70.891	ecological	salt marsh metagenome	Salt marsh	Marine
SRR8556600	0.0469227	42.759	-70.891	ecological	salt marsh metagenome	Salt marsh	Marine
SRR8556601	0.0273576	42.759	-70.891	ecological	salt marsh metagenome	Salt marsh	Marine
SRR8556602	0.030004	42.759	-70.891	ecological	salt marsh metagenome	Salt marsh	Marine
SRR8556606	0.0538014	42.759	-70.891	ecological	salt marsh metagenome	Salt marsh	Marine
SRR8556609	0.0343151	42.759	-70.891	ecological	salt marsh metagenome	Salt marsh	Marine
SRR8556611	0.0451071	42.759	-70.891	ecological	salt marsh metagenome	Salt marsh	Marine
SRR8556696	0.048285	42.759	-70.891	ecological	salt marsh metagenome	Salt marsh	Marine
SRR8556697	0.0424626	42.759	-70.891	ecological	salt marsh metagenome	Salt marsh	Marine
SRR8556701	0.0474615	42.759	-70.891	ecological	salt marsh metagenome	Salt marsh	Marine
SRR8556703	0.0283059	42.759	-70.891	ecological	salt marsh metagenome	Salt marsh	Marine
SRR8556704	0.0536055	42.759	-70.891	ecological	salt marsh metagenome	Salt marsh	Marine
SRR8556705	0.06947	42.759	-70.891	ecological	salt marsh metagenome	Salt marsh	Marine
SRR8556706	0.0804845	42.759	-70.891	ecological	salt marsh metagenome	Salt marsh	Marine
SRR8556769	0.0383178	42.759	-70.891	ecological	salt marsh metagenome	Salt marsh	Marine
SRR8556771	0.0179577	42.759	-70.891	ecological	salt marsh metagenome	Salt marsh	Marine
SRR8556772	0.05632	42.759	-70.891	ecological	salt marsh metagenome	Salt marsh	Marine
SRR8557033	0.0466689	42.759	-70.891	ecological	salt marsh metagenome	Salt marsh	Marine
SRR8557214	0.0125916	42.759	-70.891	ecological	salt marsh metagenome	Salt marsh	Marine
SRR8557363	0.0278426	42.759	-70.891	ecological	salt marsh metagenome	Salt marsh	Marine
SRR8557366	0.0206565	42.759	-70.891	ecological	salt marsh metagenome	Salt marsh	Marine
SRR9023183	0.0106617	42.759	-70.891	ecological	salt marsh metagenome	Salt marsh	Marine
SRR9710561	0.0613138	42.759	-70.847	ecological	salt marsh metagenome	Salt marsh	Marine
ERR1811637	0.0280551	51.7865	0.86085	ecological	sediment metagenome	Salt marsh	Marine
ERR1811638	0.0141967	51.7865	0.86085	ecological	sediment metagenome	Salt marsh	Marine
ERR1811642	0.0464684	51.7865	0.86085	ecological	sediment metagenome	Salt marsh	Marine
ERR1811643	0.0243191	51.7865	0.86085	ecological	sediment metagenome	Salt marsh	Marine
ERR1811644	0.0165991	51.7865	0.86085	ecological	sediment metagenome	Salt marsh	Marine
ERR1811629	0.100227	51.7968	0.921833	ecological	sediment metagenome	Salt marsh	Marine
ERR1811634	0.0839174	51.7968	0.921833	ecological	sediment metagenome	Salt marsh	Marine
ERR1811660	0.0183148	51.7968	0.921833	ecological	sediment metagenome	Salt marsh	Marine
ERR1811661	0.0647213	51.7968	0.921833	ecological	sediment metagenome	Salt marsh	Marine
ERR1811624	0.0212018	51.7972	0.920967	ecological	sediment metagenome	Salt marsh	Marine
ERR1811625	0.0315702	51.7972	0.920967	ecological	sediment metagenome	Salt marsh	Marine
ERR1811626	0.0103817	51.7972	0.920967	ecological	sediment metagenome	Salt marsh	Marine
ERR1811630	0.017861	51.7972	0.920967	ecological	sediment metagenome	Salt marsh	Marine
ERR1811631	0.0221707	51.7972	0.920967	ecological	sediment metagenome	Salt marsh	Marine
ERR1811658	0.033721	51.7972	0.920967	ecological	sediment metagenome	Salt marsh	Marine
ERR1811648	0.01172	51.8302	0.9503	ecological	sediment metagenome	Salt marsh	Marine
ERR1811651	0.0300133	51.8302	0.9503	ecological	sediment metagenome	Salt marsh	Marine
ERR1811652	0.0506123	51.8302	0.9503	ecological	sediment metagenome	Salt marsh	Marine
ERR1811656	0.0438263	51.8302	0.9503	ecological	sediment metagenome	Salt marsh	Marine
ERR1811657	0.0379188	51.8302	0.9503	ecological	sediment metagenome	Salt marsh	Marine
ERR1811649	0.0192949	51.8318	0.9687	ecological	sediment metagenome	Salt marsh	Marine
ERR1811653	0.0412934	51.8318	0.9687	ecological	sediment metagenome	Salt marsh	Marine
ERR1811654	0.018484	51.8318	0.9687	ecological	sediment metagenome	Salt marsh	Marine
ERR1811655	0.0207652	51.8318	0.9687	ecological	sediment metagenome	Salt marsh	Marine
ERR688342	0.0170645	-27.7007	153.323	ecological	metagenome	Marine sediment	Marine
ERR688344	0.0239884	-27.6981	153.25	ecological	metagenome	Marine sediment	Marine
ERR688345	0.0126797	-27.6981	153.25	ecological	metagenome	Marine sediment	Marine
ERR688347	0.0109816	-26.64	153.08	ecological	metagenome	Marine sediment	Marine
ERR688348	0.0135569	-26.6358	153.059	ecological	metagenome	Marine sediment	Marine
ERR688349	0.0244895	-26.5784	153.066	ecological	metagenome	Marine sediment	Marine
ERR688350	0.019307	-26.5781	153.019	ecological	metagenome	Marine sediment	Marine
ERR688351	0.0166146	-26.5633	153.974	ecological	metagenome	Marine sediment	Marine
ERR688352	0.0178872	-26.3954	153.06	ecological	metagenome	Marine sediment	Marine
ERR688353	0.0269985	-26.3745	153.04	ecological	metagenome	Marine sediment	Marine
ERR688354	0.0384478	-26.3356	153.035	ecological	metagenome	Marine sediment	Marine
ERR1035442	0.0460297	-26.3177	152.996	ecological	metagenome	Marine sediment	Marine
ERR688356	0.0459081	-26.3177	152.996	ecological	metagenome	Marine sediment	Marine
ERR688355	0.0211029	-26.1912	153.011	ecological	metagenome	Marine sediment	Marine
SRR11036037	0.132795	6.84878	101.008	ecological	estuary metagenome	Marine sediment	Marine
SRR11036038	0.0646463	6.84878	101.008	ecological	estuary metagenome	Marine sediment	Marine
SRR11036040	0.0236177	6.89094	101.004	ecological	estuary metagenome	Marine sediment	Marine
SRR11036042	0.0311148	6.89094	101.004	ecological	estuary metagenome	Marine sediment	Marine
SRR11036043	0.114539	6.90542	101.242	ecological	estuary metagenome	Marine sediment	Marine
SRR15144437	0.0152858	24.39	117.92	ecological	estuary metagenome	Marine sediment	Marine
SRR15144438	0.0158021	24.42	113.11	ecological	estuary metagenome	Marine sediment	Marine
SRR14699991	0.0139313	32.4353	122.01	ecological	estuary metagenome	Marine sediment	Marine
SRR14768607	0.0136674	37.4801	-76.7595	ecological	estuary metagenome	Marine sediment	Marine
SRR16267443	0.0166684	54.9642	-1.68306	ecological	sediment metagenome	Marine sediment	Marine
SRR16267444	0.0184601	54.9642	-1.68306	ecological	sediment metagenome	Marine sediment	Marine
ERR1111514	0.0811619	38.8022	-75.203	ecological	sediment metagenome	Marine sediment	Marine
ERR1111515	0.131816	38.8022	-75.203	ecological	sediment metagenome	Marine sediment	Marine
SRR14699966	0.0170866	9.9	138.51	ecological	seawater metagenome	Marine sediment	Marine
SRR14699968	0.255075	9.9	138.51	ecological	seawater metagenome	Marine sediment	Marine
SRR14699969	0.0115095	9.9	138.51	ecological	seawater metagenome	Marine sediment	Marine
SRR14699970	0.125564	9.9	138.51	ecological	seawater metagenome	Marine sediment	Marine
SRR14699971	0.0782963	9.9	138.51	ecological	seawater metagenome	Marine sediment	Marine
SRR14699979	0.357377	9.9	138.51	ecological	seawater metagenome	Marine sediment	Marine
SRR14699988	0.162765	9.9	138.51	ecological	seawater metagenome	Marine sediment	Marine
SRR17229560	0.0102931	34.9	-124.78	ecological	seawater metagenome	Marine sediment	Marine
SRR14054889	0.018258	36.853	-121.975	ecological	marine metagenome	Marine sediment	Marine
SRR14054918	0.0161429	36.853	-121.975	ecological	marine metagenome	Marine sediment	Marine
SRR12347140	0.0114476	42.8967	30.6783	ecological	marine metagenome	Marine sediment	Marine
SRR12347141	0.0140214	42.8967	30.6783	ecological	marine metagenome	Marine sediment	Marine
SRR12347143	0.012504	42.8967	30.6783	ecological	marine metagenome	Marine sediment	Marine
SRR12042682	0.0120778	43.1696	29.0013	ecological	aquatic metagenome	Marine sediment	Marine
SRR11492608	0.0259069	-37.8631	144.971	ecological	beach sand metagenome	Marine sediment	Marine
SRR11492611	0.0176912	-37.8562	144.964	ecological	beach sand metagenome	Marine sediment	Marine
SRR11195979	0.0453762	-37.85	144.95	ecological	beach sand metagenome	Marine sediment	Marine
SRR11195982	0.0178949	-37.85	144.95	ecological	beach sand metagenome	Marine sediment	Marine
SRR11195985	0.0220575	-37.85	144.95	ecological	beach sand metagenome	Marine sediment	Marine
SRR6963587	0.0310151	33.3	-115.8	ecological	sediment metagenome	Salt marsh	Terrestrial
SRR6963591	0.0302777	33.3	-115.8	ecological	sediment metagenome	Salt marsh	Terrestrial
SRR6963311	0.012223	33.4166	-115.917	ecological	sediment metagenome	Salt marsh	Terrestrial
SRR6963352	0.0129528	33.4166	-115.917	ecological	sediment metagenome	Salt marsh	Terrestrial
SRR6963479	0.0110118	33.4166	-115.917	ecological	sediment metagenome	Salt marsh	Terrestrial
SRR7245658	0.0141757	43.0685	-70.8633	ecological	sediment metagenome	Marine sediment	Terrestrial
SRR7244169	0.0186648	43.1974	-70.8676	ecological	sediment metagenome	Marine sediment	Terrestrial
SRR7614714	0.0187249	-68.533	78.026	ecological	marine sediment metagenome	Marine sediment	Marine
SRR6056555	0.0314833	-44.283	-75.865	ecological	subsurface metagenome	Marine sediment	Marine
SRR10375097	0.0131905	-41.6888	175.681	ecological	marine sediment metagenome	Marine sediment	Marine
ERR507301	0.373203	-33.4345	151.322	ecological	sediment metagenome	Marine sediment	Marine
ERR507302	0.517069	-33.4345	151.322	ecological	sediment metagenome	Marine sediment	Marine
ERR507303	0.0284637	-33.4345	151.322	ecological	sediment metagenome	Marine sediment	Marine
ERR507304	0.409162	-33.4345	151.322	ecological	sediment metagenome	Marine sediment	Marine
ERR507305	0.462204	-33.4345	151.322	ecological	sediment metagenome	Marine sediment	Marine
ERR507306	0.184458	-33.4345	151.322	ecological	sediment metagenome	Marine sediment	Marine
ERR507307	0.0509447	-33.4345	151.322	ecological	sediment metagenome	Marine sediment	Marine
ERR507308	0.0621187	-33.4345	151.322	ecological	sediment metagenome	Marine sediment	Marine
ERR507309	0.189629	-33.4345	151.322	ecological	sediment metagenome	Marine sediment	Marine
SRR5210973	0.16594	-27.74	14.251	ecological	subsurface metagenome	Marine sediment	Marine
SRR6876842	0.0168156	-26.0642	113.727	ecological	sediment metagenome	Marine sediment	Marine
SRR6876832	0.0154977	-25.8579	113.778	ecological	sediment metagenome	Marine sediment	Marine
SRR6876847	0.0110806	-25.8579	113.778	ecological	sediment metagenome	Marine sediment	Marine
SRR6876835	0.0142571	-25.8158	113.825	ecological	sediment metagenome	Marine sediment	Marine
SRR6876837	0.0266712	-25.7711	113.72	ecological	sediment metagenome	Marine sediment	Marine
ERR2031030	0.0279241	-25.5	13.45	ecological	metagenomes	Marine sediment	Marine
ERR2031031	0.485508	-24.055	14.269	ecological	metagenomes	Marine sediment	Marine
ERR522075	0.0108798	-23.7679	151.304	ecological	sediment metagenome	Marine sediment	Marine
ERR522092	0.0131965	-23.7679	151.304	ecological	sediment metagenome	Marine sediment	Marine
SRR13708577	0.0306407	-19	12	ecological	marine metagenome	Marine sediment	Marine
SRR13708578	0.0198829	-19	12	ecological	marine metagenome	Marine sediment	Marine
SRR13708580	0.010274	-19	12	ecological	marine metagenome	Marine sediment	Marine
SRR13708581	0.071558	-19	12	ecological	marine metagenome	Marine sediment	Marine
SRR10267045	0.0315886	-18	11.8	ecological	marine metagenome	Marine sediment	Marine
SRR10267046	0.0284416	-18	11.8	ecological	marine metagenome	Marine sediment	Marine
SRR10267080	0.0612016	-18	11.8	ecological	marine metagenome	Marine sediment	Marine
SRR10072862	0.0713366	1.44745	103.764	ecological	marine sediment metagenome	Marine sediment	Marine
SRR10072863	0.0690904	1.44745	103.764	ecological	marine sediment metagenome	Marine sediment	Marine
SRR10072860	0.010897	1.4573	103.721	ecological	marine sediment metagenome	Marine sediment	Marine
SRR10072861	0.0123515	1.4573	103.721	ecological	marine sediment metagenome	Marine sediment	Marine
SRR10072857	0.0412297	1.4712	103.805	ecological	marine sediment metagenome	Marine sediment	Marine
SRR10072858	0.0319355	1.4712	103.805	ecological	marine sediment metagenome	Marine sediment	Marine
SRR10072859	0.0337507	1.4712	103.805	ecological	marine sediment metagenome	Marine sediment	Marine
SRR5211005	0.0453118	1.759	96.774	ecological	subsurface metagenome	Marine sediment	Marine
SRR1627905	0.274863	8.59235	-84.0774	ecological	marine sediment metagenome	Marine sediment	Marine
SRR1627906	0.082888	8.59235	-84.0774	ecological	marine sediment metagenome	Marine sediment	Marine
SRR10836659	0.550059	8.68	-84.03	ecological	marine sediment metagenome	Marine sediment	Marine
SRR10836660	0.423719	8.68	-84.03	ecological	marine sediment metagenome	Marine sediment	Marine
SRR10836661	0.448107	8.68	-84.03	ecological	marine sediment metagenome	Marine sediment	Marine
SRR10836662	0.544913	8.68	-84.03	ecological	marine sediment metagenome	Marine sediment	Marine
SRR1964815	0.0741048	11.2811	93.1	ecological	marine sediment metagenome	Marine sediment	Marine
SRR6193154	0.0348414	17.9672	-67.0189	ecological	marine metagenome	Marine sediment	Marine
SRR11308316	0.0261601	19.9311	-94.3407	ecological	marine metagenome	Marine sediment	Marine
ERR2564001	0.253285	22.3181	72.619	ecological	metagenome	Marine sediment	Marine
ERR2564002	0.03162	22.3181	72.619	ecological	metagenome	Marine sediment	Marine
ERR2564003	0.0104077	22.3181	72.619	ecological	metagenome	Marine sediment	Marine
ERR2564004	0.257406	22.3181	72.619	ecological	metagenome	Marine sediment	Marine
SRR14699972	0.022596	22.4979	114.029	ecological	marine sediment metagenome	Marine sediment	Marine
SRR14699974	0.0321974	22.4979	114.029	ecological	marine sediment metagenome	Marine sediment	Marine
SRR14699975	0.0128861	22.4979	114.029	ecological	marine sediment metagenome	Marine sediment	Marine
SRR11241199	0.0262349	22.5288	114.03	ecological	marine sediment metagenome	Marine sediment	Marine
SRR11241200	0.0271254	22.5288	114.03	ecological	marine sediment metagenome	Marine sediment	Marine
SRR11241201	0.0391655	22.5288	114.03	ecological	marine sediment metagenome	Marine sediment	Marine
SRR14699985	0.0391655	22.53	114	ecological	marine sediment metagenome	Marine sediment	Marine
SRR14699986	0.0271254	22.53	114	ecological	marine sediment metagenome	Marine sediment	Marine
SRR14699990	0.0262349	22.53	114	ecological	marine sediment metagenome	Marine sediment	Marine
SRR7224129	0.0100841	22.5323	116.438	ecological	sediment metagenome	Marine sediment	Marine
ERR2564006	0.165064	22.7443	69.955	ecological	metagenome	Marine sediment	Marine
ERR2564007	0.112224	22.7443	69.955	ecological	metagenome	Marine sediment	Marine
ERR2564008	0.0378313	22.7443	69.955	ecological	metagenome	Marine sediment	Marine
SRR10276780	0.182607	23.16	66.16	ecological	marine sediment metagenome	Marine sediment	Marine
SRR10276781	0.104754	23.16	66.16	ecological	marine sediment metagenome	Marine sediment	Marine
SRR10276782	0.168077	23.16	66.16	ecological	marine sediment metagenome	Marine sediment	Marine
SRR10276783	0.186275	23.16	66.16	ecological	marine sediment metagenome	Marine sediment	Marine
SRR10276784	0.0490597	23.16	66.16	ecological	marine sediment metagenome	Marine sediment	Marine
SRR10276785	0.101856	23.16	66.16	ecological	marine sediment metagenome	Marine sediment	Marine
SRR10276786	0.04212	23.16	66.16	ecological	marine sediment metagenome	Marine sediment	Marine
SRR10276787	0.149886	23.16	66.16	ecological	marine sediment metagenome	Marine sediment	Marine
SRR10276788	0.108015	23.16	66.16	ecological	marine sediment metagenome	Marine sediment	Marine
SRR10276791	0.0194153	23.16	66.16	ecological	marine sediment metagenome	Marine sediment	Marine
SRR10276792	0.116316	23.16	66.16	ecological	marine sediment metagenome	Marine sediment	Marine
SRR10276793	0.191854	23.16	66.16	ecological	marine sediment metagenome	Marine sediment	Marine
SRR10276794	0.181388	23.16	66.16	ecological	marine sediment metagenome	Marine sediment	Marine
SRR10276795	0.166259	23.16	66.16	ecological	marine sediment metagenome	Marine sediment	Marine
SRR10276796	0.228149	23.16	66.16	ecological	marine sediment metagenome	Marine sediment	Marine
SRR10276797	0.208814	23.16	66.16	ecological	marine sediment metagenome	Marine sediment	Marine
SRR10276798	0.0818874	23.16	66.16	ecological	marine sediment metagenome	Marine sediment	Marine
SRR10276799	0.0333835	23.16	66.16	ecological	marine sediment metagenome	Marine sediment	Marine
SRR10276800	0.0529154	23.16	66.16	ecological	marine sediment metagenome	Marine sediment	Marine
SRR10276801	0.0842538	23.16	66.16	ecological	marine sediment metagenome	Marine sediment	Marine
SRR10276802	0.116103	23.16	66.16	ecological	marine sediment metagenome	Marine sediment	Marine
SRR10276803	0.151884	23.16	66.16	ecological	marine sediment metagenome	Marine sediment	Marine
SRR10276804	0.16514	23.16	66.16	ecological	marine sediment metagenome	Marine sediment	Marine
SRR10276805	0.13576	23.16	66.16	ecological	marine sediment metagenome	Marine sediment	Marine
SRR10276806	0.0634201	23.16	66.16	ecological	marine sediment metagenome	Marine sediment	Marine
SRR10276807	0.226408	23.16	66.16	ecological	marine sediment metagenome	Marine sediment	Marine
SRR10276808	0.171713	23.16	66.16	ecological	marine sediment metagenome	Marine sediment	Marine
SRR10276809	0.0915332	23.16	66.16	ecological	marine sediment metagenome	Marine sediment	Marine
SRR10276810	0.0739101	23.16	66.16	ecological	marine sediment metagenome	Marine sediment	Marine
SRR10276811	0.0432712	23.16	66.16	ecological	marine sediment metagenome	Marine sediment	Marine
SRR10276812	0.0615217	23.16	66.16	ecological	marine sediment metagenome	Marine sediment	Marine
SRR10276813	0.209846	23.16	66.16	ecological	marine sediment metagenome	Marine sediment	Marine
SRR10276814	0.0987358	23.16	66.16	ecological	marine sediment metagenome	Marine sediment	Marine
SRR10276815	0.0837297	23.16	66.16	ecological	marine sediment metagenome	Marine sediment	Marine
SRR10276816	0.150654	23.16	66.16	ecological	marine sediment metagenome	Marine sediment	Marine
SRR10276817	0.04327	23.16	66.16	ecological	marine sediment metagenome	Marine sediment	Marine
SRR10276818	0.0361627	23.16	66.16	ecological	marine sediment metagenome	Marine sediment	Marine
SRR10276819	0.0391463	23.16	66.16	ecological	marine sediment metagenome	Marine sediment	Marine
SRR10276820	0.0338172	23.16	66.16	ecological	marine sediment metagenome	Marine sediment	Marine
SRR10276822	0.0302263	23.16	66.16	ecological	marine sediment metagenome	Marine sediment	Marine
SRR10276823	0.0423129	23.16	66.16	ecological	marine sediment metagenome	Marine sediment	Marine
SRR10276824	0.0953477	23.16	66.16	ecological	marine sediment metagenome	Marine sediment	Marine
SRR10276825	0.0637199	23.16	66.16	ecological	marine sediment metagenome	Marine sediment	Marine
SRR10276826	0.0653314	23.16	66.16	ecological	marine sediment metagenome	Marine sediment	Marine
SRR10276827	0.118021	23.16	66.16	ecological	marine sediment metagenome	Marine sediment	Marine
SRR10276829	0.0773453	23.16	66.16	ecological	marine sediment metagenome	Marine sediment	Marine
SRR10276830	0.0533988	23.16	66.16	ecological	marine sediment metagenome	Marine sediment	Marine
SRR10276831	0.0316088	23.16	66.16	ecological	marine sediment metagenome	Marine sediment	Marine
SRR10276832	0.0304534	23.16	66.16	ecological	marine sediment metagenome	Marine sediment	Marine
[truncated: 246 more rows]
